# Supplementary material for: A versatile route to fabricate single atom catalysts with high chemoselectivity and regioselectivity in hydrogenation
Source: Nat Commun. 2019 Aug 14;10:3663. doi: 10.1038/s41467-019-11619-6 (PMC6694111; doi:10.1038/s41467-019-11619-6)
Supplement: Supplementary file 3 — Source Data [file 41467_2019_11619_MOESM3_ESM.xlsx]

## Sheet: Fig. 1
Fig. 1e							Fig. 1f										Fig. 1g
XRD pattern of Pt1/N-C and N-C							The k3-weighted R-space FT spectra of EXAFS for Pt1/N-C, PtTPP, PtO2 and Pt foil										The XPS patterns of Pt 4f for Pt1/N-C
2 Theta (Degree)	Pt1/N-C	2 Theta (Degree)	N-C	2 Theta (Degree)	Pt-PDF#04-0802		R(Å)	Pt1/N-C	PtTPP	PtO2	Pt Foil						Binding Energy (eV)	Raw	Fit	Baseline	Pt 4f5	Pt 4f7
10.0093	488	10.0093	1239	39.763	100		0	0.08758	0.35005	0.10858	0.08232						79.24	103.227	105.478	103.227	105.029	103.676
10.029	499	10.029	1286	46.243	53		0.03068	0.21747	0.34402	0.10503	0.08285						79.18	103.239	105.545	103.227	105.088	103.683
10.0487	478	10.0487	1283	67.454	31		0.06136	0.39599	0.32696	0.09475	0.08423						79.12	108.264	105.614	103.227	105.15	103.692
10.0684	461	10.0684	1309				0.09204	0.55705	0.30199	0.07886	0.08588						79.06	104.509	105.678	103.218	105.206	103.691
10.0881	449	10.0881	1303				0.12272	0.68645	0.2747	0.05961	0.08719						79	107.213	105.752	103.216	105.271	103.697
10.1078	454	10.1078	1300				0.1534	0.77513	0.25307	0.04209	0.08766						78.94	104.054	105.826	103.209	105.336	103.699
10.1275	481	10.1275	1323				0.18408	0.81688	0.24561	0.03777	0.08718						78.88	105.946	105.908	103.208	105.409	103.706
10.1471	469	10.1471	1241				0.21476	0.8084	0.2564	0.05172	0.08599						78.82	107.223	105.992	103.203	105.484	103.711
10.1668	455	10.1668	1254				0.24544	0.74944	0.2815	0.07225	0.0847						78.76	107.635	106.077	103.196	105.56	103.713
10.1865	465	10.1865	1407				0.27612	0.64307	0.31199	0.09159	0.08406						78.7	103.818	106.167	103.189	105.641	103.715
10.2062	468	10.2062	1269				0.3068	0.49644	0.33873	0.10629	0.08465						78.64	106.176	106.269	103.187	105.733	103.724
10.2259	461	10.2259	1315				0.33748	0.32423	0.35449	0.11452	0.0865						78.58	113.886	106.373	103.182	105.826	103.729
10.2456	472	10.2456	1286				0.36816	0.17775	0.35423	0.11528	0.089						78.52	106.62	106.469	103.164	105.912	103.721
10.2653	487	10.2653	1299				0.39884	0.23446	0.33532	0.10826	0.09109						78.46	92.5469	106.585	103.158	106.016	103.726
10.285	436	10.285	1258				0.42951	0.42836	0.29872	0.09393	0.09161						78.4	101.184	106.732	103.176	106.152	103.755
10.3047	449	10.3047	1294				0.46019	0.63312	0.2528	0.0736	0.08966						78.34	109.458	106.872	103.18	106.281	103.77
10.3243	473	10.3243	1274				0.49087	0.81722	0.2233	0.05019	0.08489						78.28	126.371	107.006	103.169	106.404	103.771
10.344	439	10.344	1256				0.52155	0.96419	0.25468	0.03234	0.07798						78.22	100.61	107.121	103.129	106.507	103.744
10.3637	470	10.3637	1249				0.55223	1.06176	0.35902	0.03904	0.07126						78.16	108.635	107.291	103.133	106.664	103.76
10.3834	453	10.3834	1277				0.58291	1.10076	0.51108	0.06243	0.06927						78.1	110.775	107.459	103.124	106.819	103.764
10.4031	471	10.4031	1287				0.61359	1.07536	0.69044	0.08657	0.07688						78.04	123.484	107.636	103.111	106.983	103.764
10.4228	456	10.4228	1254				0.64427	0.98379	0.88453	0.1057	0.09483						77.98	104.976	107.805	103.076	107.138	103.743
10.4425	458	10.4425	1247				0.67495	0.82977	1.08367	0.11687	0.1198						77.92	117.887	108.022	103.072	107.341	103.754
10.4622	460	10.4622	1260				0.70563	0.62696	1.27893	0.11818	0.14793						77.86	128.858	108.235	103.047	107.539	103.743
10.4819	445	10.4819	1278				0.73631	0.42041	1.46158	0.10872	0.17606						77.8	121.596	108.448	103.002	107.737	103.713
10.5015	464	10.5015	1246				0.76699	0.37072	1.62305	0.08911	0.2016						77.74	113.693	108.696	102.971	107.969	103.697
10.5212	485	10.5212	1239				0.79767	0.5957	1.75502	0.06409	0.22242						77.68	102.353	108.981	102.952	108.239	103.694
10.5409	459	10.5409	1253				0.82835	0.93289	1.8497	0.05394	0.23677						77.62	108.102	109.314	102.953	108.555	103.712
10.5606	472	10.5606	1275				0.85903	1.29278	1.90001	0.08493	0.24334						77.56	131.735	109.666	102.944	108.89	103.72
10.5803	422	10.5803	1210				0.88971	1.63866	1.89992	0.13941	0.24131						77.5	114.408	110.012	102.895	109.218	103.689
10.6	448	10.6	1281				0.92039	1.94527	1.84464	0.2019	0.23043						77.44	121.999	110.424	102.875	109.612	103.687
10.6197	405	10.6197	1257				0.95107	2.19113	1.73088	0.26561	0.21108						77.38	108.346	110.865	102.842	110.034	103.673
10.6394	466	10.6394	1225				0.98175	2.35742	1.5571	0.32557	0.18438						77.32	102.936	111.373	102.833	110.523	103.683
10.6591	474	10.6591	1261				1.01243	2.42818	1.32384	0.37733	0.15235						77.26	117.733	111.941	102.832	111.07	103.704
10.6787	479	10.6787	1263				1.04311	2.39091	1.03446	0.41686	0.11838						77.2	108.683	112.536	102.807	111.644	103.699
10.6984	467	10.6984	1294				1.07379	2.23709	0.69815	0.44075	0.08872						77.14	112.695	113.206	102.797	112.292	103.711
10.7181	449	10.7181	1287				1.10447	1.96275	0.35426	0.44656	0.07449						77.08	120.468	113.932	102.78	112.996	103.716
10.7378	453	10.7378	1307				1.13515	1.56898	0.32338	0.43335	0.08336						77.02	107.716	114.713	102.749	113.753	103.709
10.7575	484	10.7575	1309				1.16583	1.0632	0.72891	0.40256	0.1055						76.96	131.989	115.588	102.741	114.603	103.725
10.7772	467	10.7772	1293				1.1965	0.46996	1.2191	0.35989	0.12862						76.9	123.327	116.498	102.691	115.488	103.7
10.7969	451	10.7969	1255				1.22718	0.33816	1.73563	0.31914	0.14641						76.84	121.108	117.505	102.655	116.469	103.691
10.8166	459	10.8166	1271				1.25786	1.07559	2.26004	0.30614	0.15601						76.78	117.89	118.6	102.623	117.537	103.687
10.8363	470	10.8363	1275				1.28854	1.89856	2.77857	0.34757	0.15649						76.72	111.558	119.789	102.597	118.697	103.689
10.856	426	10.856	1237				1.31922	2.75247	3.27867	0.44395	0.14859						76.66	124.937	121.079	102.582	119.958	103.703
10.8756	455	10.8756	1283				1.3499	3.60852	3.7485	0.57635	0.13514						76.6	100.744	122.437	102.543	121.285	103.695
10.8953	469	10.8953	1261				1.38058	4.43967	4.17703	0.72727	0.12186						76.54	121.04	123.927	102.546	122.743	103.731
10.915	461	10.915	1238				1.41126	5.21986	4.55429	0.88423	0.11736						76.48	127.038	125.469	102.514	124.251	103.732
10.9347	461	10.9347	1269				1.44194	5.92478	4.87165	1.03777	0.12828						76.42	121.232	127.082	102.472	125.829	103.725
10.9544	496	10.9544	1188				1.47262	6.53266	5.12203	1.18012	0.15248						76.36	141.19	128.776	102.44	127.487	103.729
10.9741	473	10.9741	1293				1.5033	7.02518	5.30016	1.30469	0.182						76.3	139.04	130.493	102.373	129.167	103.7
10.9938	444	10.9938	1241				1.53398	7.38813	5.40274	1.40603	0.20917						76.24	127.634	132.253	102.31	130.886	103.677
11.0135	420	11.0135	1226				1.56466	7.61202	5.42852	1.4799	0.22815						76.18	130.521	134.043	102.267	132.636	103.675
11.0332	458	11.0332	1245				1.59534	7.69237	5.37836	1.52334	0.23475						76.12	128.987	135.809	102.218	134.357	103.669
11.0528	448	11.0528	1261				1.62602	7.62992	5.25523	1.53482	0.22629						76.06	152.269	137.516	102.172	136.02	103.668
11.0725	409	11.0725	1275				1.6567	7.43054	5.06409	1.51423	0.20212						76	136.738	139.076	102.086	137.532	103.63
11.0922	442	11.0922	1196				1.68738	7.10498	4.81177	1.46292	0.16522						75.94	131.668	140.505	102.026	138.911	103.62
11.1119	449	11.1119	1294				1.71806	6.66835	4.50675	1.38359	0.12811						75.88	139.507	141.731	101.975	140.086	103.621
11.1316	451	11.1316	1233				1.74874	6.13957	4.15891	1.28015	0.12568						75.82	136.598	142.683	101.911	140.983	103.611
11.1513	450	11.1513	1239				1.77942	5.54049	3.77921	1.15751	0.18212						75.76	145.062	143.335	101.851	141.578	103.609
11.171	488	11.171	1253				1.8101	4.89513	3.37938	1.02136	0.27263						75.7	144.352	143.636	101.777	141.818	103.594
11.1907	446	11.1907	1280				1.84078	4.22867	2.97148	0.87784	0.37571						75.64	144.862	143.585	101.704	141.705	103.585
11.2104	424	11.2104	1275				1.87146	3.56663	2.56753	0.73328	0.47977						75.58	153.722	143.185	101.63	141.237	103.577
11.23	479	11.23	1232				1.90214	2.93394	2.17906	0.59389	0.57627						75.52	140.968	142.439	101.54	140.421	103.558
11.2497	487	11.2497	1226				1.93282	2.3542	1.81653	0.46551	0.6578						75.46	132.31	141.42	101.472	139.328	103.564
11.2694	457	11.2694	1291				1.9635	1.84881	1.48871	0.35338	0.71777						75.4	126.544	140.167	101.419	137.997	103.589
11.2891	456	11.2891	1207				1.99418	1.43541	1.20176	0.26192	0.75058						75.34	154.782	138.726	101.376	136.474	103.628
11.3088	476	11.3088	1248				2.02485	1.12438	0.95807	0.19421	0.75197						75.28	144.938	137.094	101.284	134.755	103.624
11.3285	478	11.3285	1246				2.05553	0.91208	0.75515	0.1505	0.7194						75.22	150.35	135.385	101.209	132.954	103.641
11.3482	440	11.3482	1292				2.08621	0.77613	0.58541	0.12615	0.65254						75.16	141.144	133.62	101.125	131.09	103.654
11.3679	475	11.3679	1245				2.11689	0.6851	0.43855	0.11315	0.55418						75.1	142.652	131.861	101.056	129.228	103.689
11.3876	466	11.3876	1321				2.14757	0.62131	0.30981	0.10609	0.43281						75.04	139.243	130.123	100.984	127.38	103.728
11.4072	471	11.4072	1184				2.17825	0.59826	0.22537	0.10536	0.31257						74.98	134.317	128.44	100.919	125.579	103.779
11.4269	475	11.4269	1230				2.20893	0.65316	0.26714	0.11389	0.26427						74.92	114.112	126.831	100.861	123.846	103.846
11.4466	473	11.4466	1288				2.23961	0.80513	0.42917	0.13132	0.36074						74.86	114.981	125.338	100.838	122.221	103.956
11.4663	441	11.4663	1232				2.27029	1.03509	0.64833	0.15286	0.54289						74.8	118.3	123.934	100.814	120.675	104.073
11.486	450	11.486	1229				2.30097	1.31117	0.89856	0.17235	0.75241						74.74	111.345	122.62	100.784	119.21	104.194
11.5057	478	11.5057	1252				2.33165	1.60546	1.16717	0.18436	0.96546						74.68	112.691	121.419	100.766	117.847	104.338
11.5254	508	11.5254	1294				2.36233	1.89542	1.44407	0.18483	1.16935						74.62	113.878	120.317	100.745	116.571	104.491
11.5451	445	11.5451	1232				2.39301	2.16258	1.71963	0.17153	1.35549						74.56	120.275	119.314	100.723	115.381	104.656
11.5648	463	11.5648	1208				2.42369	2.39181	1.98452	0.14502	1.51786						74.5	110.42	118.401	100.689	114.267	104.823
11.5844	463	11.5844	1333				2.45437	2.57116	2.22982	0.11263	1.65259						74.44	126.241	117.605	100.672	113.253	105.025
11.6041	463	11.6041	1277				2.48505	2.69193	2.44736	0.10101	1.75804						74.38	131.287	116.879	100.628	112.291	105.216
11.6238	446	11.6238	1318				2.51573	2.74876	2.63	0.14329	1.83462						74.32	115.3	116.24	100.576	111.396	105.42
11.6435	435	11.6435	1259				2.54641	2.73959	2.77188	0.22412	1.88464						74.26	119.991	115.723	100.55	110.598	105.675
11.6632	447	11.6632	1253				2.57709	2.66562	2.8686	0.32216	1.91191						74.2	110.073	115.289	100.517	109.859	105.948
11.6829	435	11.6829	1239				2.60777	2.53108	2.91742	0.42673	1.92112						74.14	110.883	114.965	100.501	109.198	106.267
11.7026	463	11.7026	1252				2.63845	2.34289	2.91735	0.53067	1.91711						74.08	125.817	114.73	100.483	108.592	106.621
11.7223	456	11.7223	1291				2.66913	2.11034	2.86917	0.62791	1.90402						74.02	101.378	114.561	100.439	108.013	106.988
11.742	485	11.742	1238				2.69981	1.84457	2.77546	0.71308	1.88461						73.96	100.898	114.528	100.438	107.523	107.442
11.7616	476	11.7616	1295				2.73049	1.55826	2.64059	0.78162	1.85975						73.9	101.407	114.591	100.437	107.077	107.95
11.7813	442	11.7813	1236				2.76117	1.26527	2.47065	0.83007	1.82849						73.84	120.263	114.752	100.435	106.67	108.517
11.801	460	11.801	1291				2.79184	0.98088	2.2734	0.85628	1.78841						73.78	117.197	114.986	100.401	106.267	109.121
11.8207	430	11.8207	1226				2.82252	0.723	2.0583	0.85976	1.73635						73.72	115.99	115.336	100.372	105.9	109.808
11.8404	462	11.8404	1206				2.8532	0.51609	1.83654	0.84197	1.66923						73.66	107.747	115.806	100.345	105.565	110.587
11.8601	503	11.8601	1275				2.88388	0.39525	1.6211	0.80665	1.58474						73.6	122.889	116.418	100.332	105.27	111.481
11.8798	438	11.8798	1260				2.91456	0.38028	1.42665	0.7602	1.48194						73.54	133.58	117.14	100.294	104.972	112.462
11.8995	429	11.8995	1271				2.94524	0.42724	1.26848	0.7119	1.3615						73.48	112.394	117.992	100.237	104.677	113.552
11.9192	411	11.9192	1217				2.97592	0.47793	1.15942	0.67347	1.22579						73.42	127.327	119.04	100.216	104.436	114.819
11.9389	452	11.9389	1182				3.0066	0.50412	1.10442	0.65676	1.0788						73.36	128.288	120.234	100.169	104.187	116.216
11.9585	467	11.9585	1256				3.03728	0.49779	1.09642	0.66912	0.92593						73.3	131.007	121.609	100.121	103.952	117.778
11.9782	453	11.9782	1233				3.06796	0.46162	1.11855	0.70942	0.77379						73.24	114.366	123.174	100.067	103.725	119.517
11.9979	472	11.9979	1200				3.09864	0.40711	1.1512	0.76889	0.63003						73.18	127.58	124.973	100.043	103.538	121.478
12.0176	467	12.0176	1271				3.12932	0.35767	1.1777	0.83573	0.50327						73.12	130.99	126.963	99.9956	103.34	123.618
12.0373	448	12.0373	1301				3.16	0.3494	1.1862	0.89885	0.40278						73.06	118.033	129.164	99.9423	103.146	125.96
12.057	448	12.057	1278				3.19068	0.40633	1.16938	0.94944	0.3365						73	149.595	131.606	99.9112	102.984	128.533
12.0767	449	12.0767	1246				3.22136	0.51403	1.12355	0.98119	0.30537						72.94	116.542	134.203	99.8258	102.775	131.254
12.0964	427	12.0964	1231				3.25204	0.64425	1.04779	0.99008	0.29923						72.88	130.018	137.051	99.797	102.63	134.218
12.1161	463	12.1161	1196				3.28272	0.77606	0.94335	0.97415	0.30301						72.82	123.318	140.038	99.7451	102.469	137.314
12.1357	457	12.1357	1217				3.3134	0.89576	0.81318	0.93322	0.30589						72.76	150.007	143.15	99.7045	102.325	140.529
12.1554	447	12.1554	1252				3.34408	0.99413	0.66172	0.86872	0.30387						72.7	168.143	146.259	99.6181	102.142	143.736
12.1751	447	12.1751	1202				3.37476	1.06513	0.4951	0.78343	0.2983						72.64	154.098	149.283	99.5002	101.932	146.851
12.1948	492	12.1948	1251				3.40544	1.10546	0.32306	0.68122	0.29391						72.58	146.945	152.155	99.4064	101.751	149.81
12.2145	421	12.2145	1271				3.43612	1.11458	0.17438	0.56679	0.29647						72.52	150.407	154.718	99.3246	101.587	152.455
12.2342	465	12.2342	1256				3.4668	1.09498	0.17282	0.44542	0.30985						72.46	160.202	156.797	99.2368	101.421	154.613
12.2539	445	12.2539	1320				3.49748	1.05262	0.31743	0.32277	0.33385						72.4	163.381	158.234	99.132	101.242	156.124
12.2736	436	12.2736	1238				3.52816	0.99762	0.48288	0.20508	0.36475						72.34	170.027	158.918	99.0215	101.061	156.879
12.2933	393	12.2933	1214				3.55884	0.94483	0.64093	0.10211	0.39738						72.28	163.071	158.776	98.8994	100.872	156.804
12.3129	494	12.3129	1246				3.58952	0.913	0.78306	0.06014	0.42699						72.22	145.126	157.827	98.7891	100.698	155.919
12.3326	447	12.3326	1267				3.62019	0.92048	0.90461	0.11611	0.45003						72.16	149.878	156.151	98.7094	100.557	154.304
12.3523	422	12.3523	1229				3.65087	0.97725	1.00253	0.1767	0.46428						72.1	162.073	153.824	98.6214	100.411	152.035
12.372	463	12.372	1194				3.68155	1.08008	1.0749	0.22146	0.46873						72.04	145.363	150.98	98.5123	100.247	149.245
12.3917	446	12.3917	1292				3.71223	1.21606	1.12078	0.24778	0.46339						71.98	139.997	147.823	98.4318	100.113	146.142
12.4114	420	12.4114	1250				3.74291	1.36967	1.14012	0.25604	0.44904						71.92	136.45	144.481	98.3603	99.9911	142.85
12.4311	454	12.4311	1278				3.77359	1.52706	1.13366	0.2482	0.427						71.86	155.105	141.076	98.2948	99.8772	139.494
12.4508	425	12.4508	1283				3.80427	1.67718	1.1029	0.22754	0.3989						71.8	136.88	137.669	98.1971	99.7333	136.132
12.4705	436	12.4705	1200				3.83495	1.81167	1.04995	0.19884	0.36646						71.74	128.094	134.394	98.1306	99.6225	132.903
12.4901	441	12.4901	1198				3.86563	1.92443	0.9775	0.16881	0.33131						71.68	138.712	131.289	98.0791	99.5285	129.839
12.5098	399	12.5098	1220				3.89631	2.01125	0.88873	0.14661	0.29493						71.62	143.291	128.35	98.0092	99.4179	126.941
12.5295	469	12.5295	1266				3.92699	2.06952	0.78726	0.14137	0.25858						71.56	130.015	125.605	97.9314	99.3011	124.235
12.5492	453	12.5492	1306				3.95767	2.09798	0.67719	0.15447	0.22332						71.5	118.896	123.093	97.8762	99.2084	121.761
12.5689	434	12.5689	1212				3.98835	2.09651	0.56333	0.17788	0.19004						71.44	128.818	120.81	97.8401	99.1364	119.514
12.5886	459	12.5886	1268				4.01903	2.06595	0.45188	0.20244	0.15957						71.38	120.963	118.714	97.7868	99.0486	117.453
12.6083	451	12.6083	1255				4.04971	2.00789	0.3521	0.22208	0.13266						71.32	127.594	116.828	97.747	98.9755	115.599
12.628	437	12.628	1246				4.08039	1.92454	0.27963	0.23347	0.11009						71.26	103.624	115.113	97.6957	98.8923	113.917
12.6477	468	12.6477	1300				4.11107	1.81853	0.25563	0.2351	0.09276						71.2	107.194	113.611	97.6855	98.8514	112.445
12.6673	480	12.6673	1246				4.14175	1.69285	0.28539	0.22677	0.08206						71.14	108.018	112.26	97.6691	98.8055	111.124
12.687	457	12.687	1330				4.17243	1.55074	0.34736	0.2093	0.07997						71.08	101.398	111.052	97.6513	98.7592	109.944
12.7067	451	12.7067	1288				4.20311	1.39562	0.41963	0.18431	0.08828						71.02	95.1595	109.984	97.6449	98.7254	108.903
12.7264	449	12.7264	1281				4.23379	1.23107	0.49036	0.15419	0.10726						70.96	94.1138	109.042	97.6492	98.7032	107.988
12.7461	468	12.7461	1318				4.26447	1.06081	0.55385	0.12217	0.13569						70.9	106.013	108.207	97.6552	98.6839	107.178
12.7658	454	12.7658	1287				4.29515	0.88864	0.6073	0.09273	0.17192						70.84	95.7818	107.442	97.6409	98.6449	106.438
12.7855	480	12.7855	1272				4.32583	0.71851	0.64936	0.07249	0.21412						70.78	97.2951	106.775	97.6441	98.6244	105.795
12.8052	427	12.8052	1306				4.35651	0.55443	0.67958	0.06798	0.26028						70.72	113.975	106.177	97.6447	98.6021	105.219
12.8249	469	12.8249	1237				4.38719	0.40064	0.6981	0.07655	0.30814						70.66	103.964	105.612	97.6166	98.552	104.676
12.8446	472	12.8446	1204				4.41786	0.26201	0.7055	0.08861	0.35526						70.6	112.603	105.118	97.6057	98.5197	104.204
12.8642	448	12.8642	1256				4.44854	0.14659	0.70277	0.0975	0.3991						70.54	109.335	104.656	97.5799	98.4733	103.762
12.8839	454	12.8839	1267				4.47922	0.0821	0.69119	0.10024	0.43723						70.48	98.7216	104.24	97.5597	98.4331	103.367
12.9036	448	12.9036	1226				4.5099	0.108	0.6723	0.09578	0.46748						70.42	131.341	103.879	97.5577	98.4118	103.025
12.9233	439	12.9233	1265				4.54058	0.15693	0.64781	0.08419	0.48808						70.36	116.79	103.493	97.4996	98.335	102.657
12.943	435	12.943	1289				4.57126	0.19099	0.61956	0.06634	0.49788						70.3	112.76	103.159	97.4664	98.2838	102.342
12.9627	529	12.9627	1296				4.60194	0.20361	0.58935	0.04398	0.49642						70.24	106.191	102.856	97.4401	98.24	102.056
12.9824	469	12.9824	1293				4.63262	0.19397	0.55887	0.02195	0.48415						70.18	118.968	102.586	97.4251	98.208	101.803
13.0021	461	13.0021	1289				4.6633	0.16314	0.52953	0.0245	0.46248						70.12	116.249	102.313	97.388	98.1546	101.546
13.0218	439	13.0218	1323				4.69398	0.11339	0.50227	0.04963	0.43398						70.06	104.916	102.061	97.3556	98.1062	101.311
13.0414	430	13.0414	1261				4.72466	0.04902	0.47753	0.07632	0.40252						70	105.939	101.844	97.3426	98.0778	101.109
13.0611	479	13.0611	1169				4.75534	0.03955	0.45516	0.10041	0.37331						69.94	105.555	101.639	97.3278	98.0481	100.919
13.0808	477	13.0808	1241				4.78602	0.12514	0.43454	0.12009	0.35244						69.88	98.5241	101.447	97.3137	98.0194	100.742
13.1005	459	13.1005	1317				4.8167	0.21936	0.4148	0.1342	0.34544						69.82	102.445	101.279	97.3116	98.0033	100.587
13.1202	472	13.1202	1242				4.84738	0.31631	0.39508	0.14204	0.35486						69.76	122.182	101.114	97.3028	97.9808	100.436
13.1399	436	13.1399	1247				4.87806	0.41287	0.37488	0.14332	0.37893						69.7	113.534	100.924	97.26	97.9247	100.259
13.1596	442	13.1596	1212				4.90874	0.50683	0.35428	0.13821	0.41278						69.64	102.871	100.758	97.232	97.8839	100.106
13.1793	465	13.1793	1261				4.93942	0.59692	0.33426	0.12723	0.45089						69.58	101.952	100.618	97.2223	97.8617	99.9784
13.199	460	13.199	1234				4.9701	0.68293	0.31681	0.1113	0.48852						69.52	124.354	100.487	97.2142	97.8414	99.8594
13.2186	449	13.2186	1255				5.00078	0.76559	0.30489	0.09165	0.52225						69.46	115.727	100.324	97.1675	97.7829	99.7084
13.2383	449	13.2383	1286				5.03146	0.84641	0.30187	0.06995	0.54983						69.4	105.18	100.182	97.1356	97.7395	99.5781
13.258	467	13.258	1209				5.06214	0.92729	0.31028	0.04879	0.56998						69.34	107.346	100.064	97.1218	97.7145	99.4714
13.2777	447	13.2777	1175				5.09282	1.0101	0.33064	0.03364	0.58225						69.28	109.627	99.948	97.1042	97.6861	99.3661
13.2974	474	13.2974	1274				5.1235	1.09622	0.36118	0.03402	0.58678						69.22	105.729	99.8329	97.0827	97.6539	99.2616
13.3171	453	13.3171	1238				5.15418	1.18616	0.39869	0.04733	0.5842						69.16	97.0678	99.7291	97.0678	97.6288	99.1681
13.3368	433	13.3368	1263				5.18486	1.27947	0.43953	0.06333	0.57546
13.3565	433	13.3565	1254				5.21553	1.37475	0.48028	0.07774	0.56169
13.3762	466	13.3762	1223				5.24621	1.46999	0.51797	0.08913	0.54412
13.3958	452	13.3958	1228				5.27689	1.5628	0.55014	0.09705	0.52394
13.4155	457	13.4155	1168				5.30757	1.65083	0.57483	0.10155	0.50227
13.4352	435	13.4352	1260				5.33825	1.73205	0.59055	0.103	0.48002
13.4549	436	13.4549	1215				5.36893	1.80489	0.5963	0.10197	0.45795
13.4746	456	13.4746	1207				5.39961	1.86839	0.59154	0.0992	0.43658
13.4943	459	13.4943	1315				5.43029	1.92215	0.57623	0.09549	0.41625
13.514	478	13.514	1285				5.46097	1.96619	0.55078	0.09168	0.39712
13.5337	423	13.5337	1216				5.49165	2.00079	0.5161	0.08856	0.37924
13.5534	442	13.5534	1181				5.52233	2.0262	0.47354	0.08684	0.3625
13.573	396	13.573	1293				5.55301	2.04248	0.42498	0.08711	0.34676
13.5927	520	13.5927	1269				5.58369	2.04926	0.37288	0.08976	0.33176
13.6124	467	13.6124	1234				5.61437	2.04571	0.32041	0.09498	0.31725
13.6321	468	13.6321	1225				5.64505	2.03057	0.27179	0.10268	0.30294
13.6518	466	13.6518	1193				5.67573	2.00234	0.23251	0.11253	0.28854
13.6715	490	13.6715	1261				5.70641	1.95948	0.20874	0.12401	0.27383
13.6912	431	13.6912	1212				5.73709	1.90075	0.20424	0.13647	0.25864
13.7109	445	13.7109	1261				5.76777	1.82551	0.21667	0.14914	0.24289
13.7306	465	13.7306	1222				5.79845	1.73395	0.23906	0.16124	0.22662
13.7502	480	13.7502	1293				5.82913	1.62735	0.26448	0.17201	0.20998
13.7699	469	13.7699	1241				5.85981	1.50819	0.28822	0.18076	0.19323
13.7896	508	13.7896	1236				5.89049	1.38025	0.30756	0.18695	0.17669
13.8093	464	13.8093	1257				5.92117	1.2486	0.32127	0.19016	0.16076
13.829	510	13.829	1211				5.95185	1.11947	0.32919	0.1902	0.14585
13.8487	453	13.8487	1198				5.98253	0.99997	0.33197	0.18712	0.13236
13.8684	455	13.8684	1209				6.0132	0.89742	0.33096	0.18116	0.12061
13.8881	464	13.8881	1216
13.9078	484	13.9078	1220
13.9275	499	13.9275	1278
13.9471	465	13.9471	1253
13.9668	425	13.9668	1232
13.9865	446	13.9865	1241
14.0062	449	14.0062	1235
14.0259	446	14.0259	1291
14.0456	442	14.0456	1269
14.0653	438	14.0653	1348
14.085	474	14.085	1250
14.1047	439	14.1047	1236
14.1243	433	14.1243	1281
14.144	468	14.144	1258
14.1637	490	14.1637	1268
14.1834	426	14.1834	1230
14.2031	469	14.2031	1288
14.2228	439	14.2228	1321
14.2425	482	14.2425	1223
14.2622	463	14.2622	1202
14.2819	483	14.2819	1242
14.3015	464	14.3015	1249
14.3212	424	14.3212	1255
14.3409	447	14.3409	1295
14.3606	463	14.3606	1175
14.3803	462	14.3803	1291
14.4	464	14.4	1226
14.4197	452	14.4197	1296
14.4394	491	14.4394	1272
14.4591	458	14.4591	1238
14.4787	495	14.4787	1233
14.4984	477	14.4984	1285
14.5181	502	14.5181	1246
14.5378	449	14.5378	1302
14.5575	473	14.5575	1327
14.5772	486	14.5772	1268
14.5969	483	14.5969	1270
14.6166	475	14.6166	1257
14.6363	517	14.6363	1256
14.6559	405	14.6559	1258
14.6756	510	14.6756	1270
14.6953	475	14.6953	1216
14.715	459	14.715	1279
14.7347	454	14.7347	1288
14.7544	426	14.7544	1248
14.7741	464	14.7741	1281
14.7938	447	14.7938	1226
14.8135	449	14.8135	1292
14.8331	470	14.8331	1219
14.8528	458	14.8528	1219
14.8725	463	14.8725	1258
14.8922	445	14.8922	1260
14.9119	501	14.9119	1297
14.9316	455	14.9316	1265
14.9513	506	14.9513	1200
14.971	488	14.971	1354
14.9907	542	14.9907	1207
15.0104	495	15.0104	1292
15.03	417	15.03	1252
15.0497	427	15.0497	1261
15.0694	428	15.0694	1324
15.0891	474	15.0891	1200
15.1088	460	15.1088	1278
15.1285	477	15.1285	1259
15.1482	482	15.1482	1194
15.1679	487	15.1679	1340
15.1876	501	15.1876	1306
15.2072	474	15.2072	1243
15.2269	473	15.2269	1206
15.2466	472	15.2466	1215
15.2663	456	15.2663	1224
15.286	482	15.286	1240
15.3057	508	15.3057	1272
15.3254	488	15.3254	1276
15.3451	506	15.3451	1245
15.3648	473	15.3648	1244
15.3844	493	15.3844	1283
15.4041	482	15.4041	1312
15.4238	494	15.4238	1230
15.4435	477	15.4435	1285
15.4632	473	15.4632	1283
15.4829	489	15.4829	1284
15.5026	498	15.5026	1285
15.5223	472	15.5223	1262
15.542	516	15.542	1242
15.5616	479	15.5616	1303
15.5813	448	15.5813	1227
15.601	500	15.601	1206
15.6207	539	15.6207	1242
15.6404	459	15.6404	1326
15.6601	518	15.6601	1276
15.6798	480	15.6798	1424
15.6995	488	15.6995	1239
15.7192	498	15.7192	1322
15.7388	457	15.7388	1288
15.7585	498	15.7585	1304
15.7782	458	15.7782	1318
15.7979	531	15.7979	1297
15.8176	483	15.8176	1253
15.8373	459	15.8373	1283
15.857	481	15.857	1282
15.8767	450	15.8767	1278
15.8964	499	15.8964	1242
15.916	468	15.916	1266
15.9357	445	15.9357	1241
15.9554	510	15.9554	1303
15.9751	496	15.9751	1214
15.9948	499	15.9948	1261
16.0145	491	16.0145	1347
16.0342	499	16.0342	1320
16.0539	492	16.0539	1297
16.0736	473	16.0736	1272
16.0933	505	16.0933	1335
16.1129	493	16.1129	1237
16.1326	510	16.1326	1339
16.1523	507	16.1523	1269
16.172	488	16.172	1299
16.1917	470	16.1917	1442
16.2114	500	16.2114	1334
16.2311	522	16.2311	1361
16.2508	472	16.2508	1235
16.2705	497	16.2705	1332
16.2901	502	16.2901	1289
16.3098	511	16.3098	1237
16.3295	455	16.3295	1357
16.3492	482	16.3492	1298
16.3689	496	16.3689	1256
16.3886	534	16.3886	1269
16.4083	457	16.4083	1270
16.428	535	16.428	1303
16.4477	505	16.4477	1233
16.4673	513	16.4673	1284
16.487	548	16.487	1249
16.5067	498	16.5067	1271
16.5264	493	16.5264	1260
16.5461	486	16.5461	1282
16.5658	494	16.5658	1291
16.5855	560	16.5855	1172
16.6052	469	16.6052	1278
16.6249	486	16.6249	1296
16.6445	501	16.6445	1306
16.6642	445	16.6642	1295
16.6839	482	16.6839	1339
16.7036	486	16.7036	1305
16.7233	520	16.7233	1261
16.743	486	16.743	1258
16.7627	489	16.7627	1266
16.7824	489	16.7824	1313
16.8021	518	16.8021	1266
16.8217	525	16.8217	1285
16.8414	493	16.8414	1300
16.8611	489	16.8611	1302
16.8808	502	16.8808	1312
16.9005	500	16.9005	1312
16.9202	530	16.9202	1342
16.9399	506	16.9399	1252
16.9596	509	16.9596	1316
16.9793	482	16.9793	1256
16.999	509	16.999	1355
17.0186	486	17.0186	1295
17.0383	505	17.0383	1308
17.058	497	17.058	1361
17.0777	456	17.0777	1204
17.0974	507	17.0974	1299
17.1171	536	17.1171	1352
17.1368	520	17.1368	1324
17.1565	528	17.1565	1293
17.1762	552	17.1762	1346
17.1958	545	17.1958	1298
17.2155	566	17.2155	1373
17.2352	565	17.2352	1232
17.2549	494	17.2549	1322
17.2746	527	17.2746	1344
17.2943	491	17.2943	1332
17.314	474	17.314	1288
17.3337	529	17.3337	1379
17.3534	510	17.3534	1261
17.373	546	17.373	1393
17.3927	504	17.3927	1287
17.4124	521	17.4124	1294
17.4321	483	17.4321	1335
17.4518	522	17.4518	1315
17.4715	577	17.4715	1318
17.4912	524	17.4912	1346
17.5109	524	17.5109	1301
17.5306	558	17.5306	1277
17.5502	527	17.5502	1281
17.5699	521	17.5699	1356
17.5896	541	17.5896	1265
17.6093	541	17.6093	1344
17.629	519	17.629	1290
17.6487	534	17.6487	1332
17.6684	522	17.6684	1360
17.6881	513	17.6881	1357
17.7078	531	17.7078	1256
17.7274	505	17.7274	1270
17.7471	524	17.7471	1376
17.7668	537	17.7668	1395
17.7865	476	17.7865	1324
17.8062	485	17.8062	1412
17.8259	497	17.8259	1322
17.8456	515	17.8456	1310
17.8653	526	17.8653	1300
17.885	536	17.885	1340
17.9046	558	17.9046	1380
17.9243	489	17.9243	1326
17.944	504	17.944	1282
17.9637	531	17.9637	1340
17.9834	542	17.9834	1356
18.0031	550	18.0031	1375
18.0228	555	18.0228	1383
18.0425	490	18.0425	1360
18.0622	529	18.0622	1310
18.0819	517	18.0819	1283
18.1015	539	18.1015	1348
18.1212	524	18.1212	1306
18.1409	578	18.1409	1305
18.1606	514	18.1606	1335
18.1803	529	18.1803	1380
18.2	521	18.2	1357
18.2197	569	18.2197	1310
18.2394	572	18.2394	1437
18.2591	527	18.2591	1361
18.2787	597	18.2787	1362
18.2984	537	18.2984	1357
18.3181	575	18.3181	1364
18.3378	585	18.3378	1338
18.3575	531	18.3575	1362
18.3772	535	18.3772	1297
18.3969	520	18.3969	1385
18.4166	525	18.4166	1342
18.4363	546	18.4363	1408
18.4559	571	18.4559	1408
18.4756	575	18.4756	1388
18.4953	554	18.4953	1370
18.515	575	18.515	1369
18.5347	579	18.5347	1405
18.5544	586	18.5544	1394
18.5741	545	18.5741	1285
18.5938	541	18.5938	1403
18.6135	559	18.6135	1372
18.6331	614	18.6331	1426
18.6528	573	18.6528	1411
18.6725	578	18.6725	1388
18.6922	566	18.6922	1347
18.7119	575	18.7119	1311
18.7316	599	18.7316	1372
18.7513	555	18.7513	1394
18.771	556	18.771	1312
18.7907	540	18.7907	1337
18.8103	537	18.8103	1382
18.83	561	18.83	1330
18.8497	581	18.8497	1367
18.8694	555	18.8694	1360
18.8891	563	18.8891	1395
18.9088	573	18.9088	1373
18.9285	565	18.9285	1401
18.9482	589	18.9482	1509
18.9679	538	18.9679	1307
18.9875	591	18.9875	1412
19.0072	566	19.0072	1354
19.0269	545	19.0269	1378
19.0466	581	19.0466	1328
19.0663	542	19.0663	1381
19.086	578	19.086	1417
19.1057	561	19.1057	1501
19.1254	573	19.1254	1464
19.1451	550	19.1451	1386
19.1648	579	19.1648	1396
19.1844	584	19.1844	1441
19.2041	582	19.2041	1359
19.2238	588	19.2238	1455
19.2435	572	19.2435	1352
19.2632	569	19.2632	1414
19.2829	559	19.2829	1435
19.3026	561	19.3026	1415
19.3223	574	19.3223	1376
19.342	578	19.342	1402
19.3616	575	19.3616	1327
19.3813	585	19.3813	1393
19.401	566	19.401	1390
19.4207	599	19.4207	1406
19.4404	578	19.4404	1463
19.4601	576	19.4601	1389
19.4798	578	19.4798	1367
19.4995	547	19.4995	1393
19.5192	583	19.5192	1438
19.5388	649	19.5388	1409
19.5585	559	19.5585	1337
19.5782	564	19.5782	1415
19.5979	592	19.5979	1388
19.6176	632	19.6176	1409
19.6373	584	19.6373	1448
19.657	628	19.657	1434
19.6767	615	19.6767	1465
19.6964	614	19.6964	1437
19.716	581	19.716	1467
19.7357	624	19.7357	1481
19.7554	630	19.7554	1441
19.7751	595	19.7751	1393
19.7948	594	19.7948	1425
19.8145	636	19.8145	1407
19.8342	618	19.8342	1480
19.8539	560	19.8539	1457
19.8736	610	19.8736	1455
19.8932	625	19.8932	1426
19.9129	586	19.9129	1417
19.9326	608	19.9326	1535
19.9523	569	19.9523	1460
19.972	593	19.972	1422
19.9917	598	19.9917	1459
20.0114	625	20.0114	1432
20.0311	606	20.0311	1388
20.0508	632	20.0508	1461
20.0704	620	20.0704	1443
20.0901	645	20.0901	1406
20.1098	572	20.1098	1517
20.1295	612	20.1295	1449
20.1492	575	20.1492	1405
20.1689	606	20.1689	1451
20.1886	626	20.1886	1379
20.2083	624	20.2083	1395
20.228	650	20.228	1406
20.2477	638	20.2477	1447
20.2673	656	20.2673	1487
20.287	637	20.287	1495
20.3067	636	20.3067	1392
20.3264	601	20.3264	1475
20.3461	634	20.3461	1457
20.3658	633	20.3658	1417
20.3855	619	20.3855	1439
20.4052	629	20.4052	1543
20.4249	612	20.4249	1437
20.4445	588	20.4445	1465
20.4642	607	20.4642	1431
20.4839	606	20.4839	1461
20.5036	621	20.5036	1377
20.5233	601	20.5233	1520
20.543	638	20.543	1505
20.5627	641	20.5627	1426
20.5824	687	20.5824	1499
20.6021	635	20.6021	1406
20.6217	601	20.6217	1369
20.6414	646	20.6414	1503
20.6611	582	20.6611	1468
20.6808	625	20.6808	1463
20.7005	624	20.7005	1500
20.7202	609	20.7202	1437
20.7399	680	20.7399	1467
20.7596	645	20.7596	1547
20.7793	594	20.7793	1467
20.7989	612	20.7989	1437
20.8186	604	20.8186	1444
20.8383	585	20.8383	1468
20.858	670	20.858	1451
20.8777	634	20.8777	1473
20.8974	638	20.8974	1425
20.9171	649	20.9171	1484
20.9368	614	20.9368	1439
20.9565	660	20.9565	1507
20.9761	588	20.9761	1449
20.9958	690	20.9958	1479
21.0155	583	21.0155	1473
21.0352	619	21.0352	1468
21.0549	611	21.0549	1467
21.0746	614	21.0746	1458
21.0943	664	21.0943	1443
21.114	641	21.114	1471
21.1337	654	21.1337	1426
21.1534	649	21.1534	1459
21.173	614	21.173	1482
21.1927	630	21.1927	1458
21.2124	605	21.2124	1540
21.2321	653	21.2321	1479
21.2518	635	21.2518	1544
21.2715	686	21.2715	1570
21.2912	647	21.2912	1399
21.3109	674	21.3109	1450
21.3306	635	21.3306	1462
21.3502	669	21.3502	1489
21.3699	627	21.3699	1545
21.3896	666	21.3896	1484
21.4093	639	21.4093	1484
21.429	611	21.429	1492
21.4487	646	21.4487	1497
21.4684	631	21.4684	1535
21.4881	642	21.4881	1488
21.5078	640	21.5078	1528
21.5274	637	21.5274	1527
21.5471	699	21.5471	1498
21.5668	666	21.5668	1490
21.5865	690	21.5865	1463
21.6062	644	21.6062	1412
21.6259	661	21.6259	1583
21.6456	655	21.6456	1465
21.6653	607	21.6653	1529
21.685	688	21.685	1468
21.7046	638	21.7046	1485
21.7243	637	21.7243	1524
21.744	607	21.744	1489
21.7637	633	21.7637	1525
21.7834	653	21.7834	1463
21.8031	621	21.8031	1500
21.8228	678	21.8228	1554
21.8425	626	21.8425	1533
21.8622	634	21.8622	1465
21.8818	665	21.8818	1476
21.9015	669	21.9015	1522
21.9212	633	21.9212	1504
21.9409	626	21.9409	1529
21.9606	661	21.9606	1519
21.9803	662	21.9803	1467
22	669	22	1508
22.0197	678	22.0197	1480
22.0394	660	22.0394	1464
22.059	675	22.059	1498
22.0787	648	22.0787	1492
22.0984	664	22.0984	1518
22.1181	705	22.1181	1583
22.1378	699	22.1378	1457
22.1575	650	22.1575	1545
22.1772	676	22.1772	1548
22.1969	662	22.1969	1438
22.2166	691	22.2166	1533
22.2363	677	22.2363	1507
22.2559	670	22.2559	1541
22.2756	669	22.2756	1499
22.2953	653	22.2953	1497
22.315	702	22.315	1507
22.3347	706	22.3347	1474
22.3544	643	22.3544	1506
22.3741	646	22.3741	1472
22.3938	717	22.3938	1521
22.4135	643	22.4135	1440
22.4331	661	22.4331	1433
22.4528	648	22.4528	1412
22.4725	662	22.4725	1508
22.4922	698	22.4922	1475
22.5119	666	22.5119	1509
22.5316	695	22.5316	1475
22.5513	682	22.5513	1476
22.571	663	22.571	1494
22.5907	722	22.5907	1470
22.6103	676	22.6103	1492
22.63	691	22.63	1467
22.6497	725	22.6497	1485
22.6694	727	22.6694	1421
22.6891	716	22.6891	1480
22.7088	669	22.7088	1455
22.7285	674	22.7285	1520
22.7482	711	22.7482	1494
22.7679	657	22.7679	1496
22.7875	694	22.7875	1486
22.8072	692	22.8072	1467
22.8269	632	22.8269	1465
22.8466	652	22.8466	1450
22.8663	685	22.8663	1507
22.886	656	22.886	1525
22.9057	654	22.9057	1454
22.9254	721	22.9254	1449
22.9451	733	22.9451	1504
22.9647	670	22.9647	1438
22.9844	651	22.9844	1486
23.0041	680	23.0041	1548
23.0238	640	23.0238	1546
23.0435	700	23.0435	1533
23.0632	672	23.0632	1529
23.0829	688	23.0829	1445
23.1026	673	23.1026	1441
23.1223	649	23.1223	1446
23.1419	666	23.1419	1451
23.1616	715	23.1616	1517
23.1813	695	23.1813	1384
23.201	700	23.201	1440
23.2207	711	23.2207	1507
23.2404	665	23.2404	1456
23.2601	613	23.2601	1433
23.2798	668	23.2798	1411
23.2995	663	23.2995	1486
23.3192	687	23.3192	1447
23.3388	669	23.3388	1432
23.3585	664	23.3585	1455
23.3782	671	23.3782	1454
23.3979	669	23.3979	1468
23.4176	645	23.4176	1444
23.4373	643	23.4373	1474
23.457	660	23.457	1460
23.4767	698	23.4767	1469
23.4964	654	23.4964	1498
23.516	658	23.516	1412
23.5357	674	23.5357	1438
23.5554	674	23.5554	1503
23.5751	694	23.5751	1382
23.5948	684	23.5948	1456
23.6145	690	23.6145	1445
23.6342	643	23.6342	1471
23.6539	699	23.6539	1425
23.6736	663	23.6736	1435
23.6932	653	23.6932	1550
23.7129	620	23.7129	1359
23.7326	674	23.7326	1415
23.7523	648	23.7523	1395
23.772	692	23.772	1423
23.7917	688	23.7917	1438
23.8114	692	23.8114	1422
23.8311	717	23.8311	1407
23.8508	715	23.8508	1438
23.8704	680	23.8704	1441
23.8901	695	23.8901	1442
23.9098	632	23.9098	1476
23.9295	702	23.9295	1395
23.9492	651	23.9492	1404
23.9689	659	23.9689	1458
23.9886	661	23.9886	1429
24.0083	689	24.0083	1423
24.028	691	24.028	1399
24.0476	678	24.0476	1457
24.0673	698	24.0673	1505
24.087	674	24.087	1429
24.1067	644	24.1067	1382
24.1264	645	24.1264	1374
24.1461	677	24.1461	1394
24.1658	636	24.1658	1412
24.1855	699	24.1855	1443
24.2052	666	24.2052	1407
24.2248	675	24.2248	1432
24.2445	671	24.2445	1382
24.2642	651	24.2642	1423
24.2839	654	24.2839	1374
24.3036	636	24.3036	1395
24.3233	670	24.3233	1400
24.343	697	24.343	1425
24.3627	666	24.3627	1399
24.3824	679	24.3824	1372
24.4021	632	24.4021	1422
24.4217	677	24.4217	1386
24.4414	658	24.4414	1425
24.4611	642	24.4611	1416
24.4808	636	24.4808	1400
24.5005	687	24.5005	1327
24.5202	622	24.5202	1376
24.5399	668	24.5399	1417
24.5596	682	24.5596	1423
24.5793	692	24.5793	1396
24.5989	640	24.5989	1381
24.6186	636	24.6186	1446
24.6383	677	24.6383	1324
24.658	668	24.658	1340
24.6777	694	24.6777	1338
24.6974	659	24.6974	1355
24.7171	650	24.7171	1371
24.7368	627	24.7368	1329
24.7565	580	24.7565	1310
24.7761	675	24.7761	1322
24.7958	618	24.7958	1343
24.8155	730	24.8155	1297
24.8352	658	24.8352	1406
24.8549	672	24.8549	1273
24.8746	659	24.8746	1349
24.8943	600	24.8943	1344
24.914	672	24.914	1338
24.9337	649	24.9337	1347
24.9533	625	24.9533	1323
24.973	636	24.973	1354
24.9927	632	24.9927	1293
25.0124	630	25.0124	1312
25.0321	618	25.0321	1372
25.0518	655	25.0518	1361
25.0715	627	25.0715	1282
25.0912	638	25.0912	1343
25.1109	695	25.1109	1323
25.1305	654	25.1305	1315
25.1502	687	25.1502	1271
25.1699	656	25.1699	1337
25.1896	654	25.1896	1337
25.2093	651	25.2093	1274
25.229	643	25.229	1298
25.2487	578	25.2487	1284
25.2684	664	25.2684	1320
25.2881	622	25.2881	1324
25.3078	578	25.3078	1269
25.3274	635	25.3274	1289
25.3471	604	25.3471	1309
25.3668	592	25.3668	1299
25.3865	627	25.3865	1303
25.4062	620	25.4062	1229
25.4259	623	25.4259	1287
25.4456	610	25.4456	1294
25.4653	627	25.4653	1236
25.485	631	25.485	1308
25.5046	582	25.5046	1337
25.5243	611	25.5243	1349
25.544	629	25.544	1214
25.5637	631	25.5637	1257
25.5834	556	25.5834	1217
25.6031	578	25.6031	1289
25.6228	639	25.6228	1228
25.6425	615	25.6425	1250
25.6622	585	25.6622	1228
25.6818	591	25.6818	1268
25.7015	595	25.7015	1254
25.7212	616	25.7212	1224
25.7409	595	25.7409	1269
25.7606	581	25.7606	1197
25.7803	571	25.7803	1230
25.8	607	25.8	1189
25.8197	570	25.8197	1217
25.8394	611	25.8394	1232
25.859	629	25.859	1253
25.8787	623	25.8787	1165
25.8984	572	25.8984	1269
25.9181	593	25.9181	1244
25.9378	580	25.9378	1210
25.9575	609	25.9575	1163
25.9772	591	25.9772	1222
25.9969	605	25.9969	1209
26.0166	588	26.0166	1152
26.0362	581	26.0362	1212
26.0559	558	26.0559	1178
26.0756	565	26.0756	1137
26.0953	608	26.0953	1207
26.115	621	26.115	1169
26.1347	601	26.1347	1189
26.1544	558	26.1544	1211
26.1741	594	26.1741	1188
26.1938	573	26.1938	1156
26.2134	590	26.2134	1204
26.2331	558	26.2331	1131
26.2528	606	26.2528	1146
26.2725	556	26.2725	1160
26.2922	614	26.2922	1183
26.3119	586	26.3119	1129
26.3316	574	26.3316	1156
26.3513	528	26.3513	1093
26.371	539	26.371	1138
26.3907	562	26.3907	1172
26.4103	570	26.4103	1143
26.43	579	26.43	1133
26.4497	544	26.4497	1183
26.4694	569	26.4694	1131
26.4891	532	26.4891	1137
26.5088	589	26.5088	1119
26.5285	558	26.5285	1185
26.5482	540	26.5482	1136
26.5679	585	26.5679	1117
26.5875	551	26.5875	1068
26.6072	501	26.6072	1129
26.6269	556	26.6269	1112
26.6466	556	26.6466	1128
26.6663	568	26.6663	1147
26.686	554	26.686	1098
26.7057	535	26.7057	1085
26.7254	532	26.7254	1066
26.7451	577	26.7451	1060
26.7647	556	26.7647	1095
26.7844	552	26.7844	1108
26.8041	530	26.8041	1078
26.8238	538	26.8238	1123
26.8435	562	26.8435	1073
26.8632	522	26.8632	1062
26.8829	541	26.8829	1111
26.9026	513	26.9026	1099
26.9223	538	26.9223	1109
26.9419	536	26.9419	1068
26.9616	588	26.9616	1160
26.9813	509	26.9813	1065
27.001	520	27.001	1050
27.0207	550	27.0207	1056
27.0404	555	27.0404	1064
27.0601	542	27.0601	1064
27.0798	517	27.0798	1057
27.0995	561	27.0995	1011
27.1191	504	27.1191	1024
27.1388	501	27.1388	1068
27.1585	516	27.1585	1111
27.1782	507	27.1782	1041
27.1979	519	27.1979	1029
27.2176	514	27.2176	1006
27.2373	527	27.2373	1064
27.257	532	27.257	1045
27.2767	519	27.2767	1025
27.2963	548	27.2963	1013
27.316	527	27.316	950
27.3357	506	27.3357	985
27.3554	486	27.3554	1010
27.3751	536	27.3751	1058
27.3948	537	27.3948	1027
27.4145	543	27.4145	1053
27.4342	524	27.4342	1025
27.4539	484	27.4539	995
27.4736	469	27.4736	987
27.4932	521	27.4932	991
27.5129	503	27.5129	997
27.5326	538	27.5326	1041
27.5523	468	27.5523	981
27.572	521	27.572	965
27.5917	492	27.5917	1029
27.6114	497	27.6114	991
27.6311	477	27.6311	922
27.6508	519	27.6508	944
27.6704	448	27.6704	961
27.6901	518	27.6901	932
27.7098	498	27.7098	927
27.7295	489	27.7295	954
27.7492	515	27.7492	977
27.7689	489	27.7689	984
27.7886	488	27.7886	904
27.8083	510	27.8083	874
27.828	474	27.828	975
27.8476	503	27.8476	919
27.8673	485	27.8673	899
27.887	467	27.887	971
27.9067	479	27.9067	1038
27.9264	465	27.9264	985
27.9461	513	27.9461	950
27.9658	433	27.9658	867
27.9855	448	27.9855	930
28.0052	451	28.0052	908
28.0248	506	28.0248	944
28.0445	483	28.0445	913
28.0642	471	28.0642	912
28.0839	487	28.0839	907
28.1036	462	28.1036	938
28.1233	472	28.1233	949
28.143	446	28.143	886
28.1627	501	28.1627	893
28.1824	443	28.1824	905
28.202	436	28.202	940
28.2217	418	28.2217	926
28.2414	466	28.2414	904
28.2611	456	28.2611	891
28.2808	444	28.2808	874
28.3005	451	28.3005	893
28.3202	457	28.3202	949
28.3399	424	28.3399	943
28.3596	452	28.3596	911
28.3792	480	28.3792	927
28.3989	451	28.3989	860
28.4186	418	28.4186	886
28.4383	451	28.4383	865
28.458	402	28.458	873
28.4777	438	28.4777	822
28.4974	422	28.4974	860
28.5171	411	28.5171	880
28.5368	472	28.5368	871
28.5565	449	28.5565	845
28.5761	435	28.5761	823
28.5958	438	28.5958	862
28.6155	432	28.6155	896
28.6352	428	28.6352	905
28.6549	411	28.6549	881
28.6746	436	28.6746	859
28.6943	422	28.6943	864
28.714	399	28.714	856
28.7337	409	28.7337	809
28.7533	425	28.7533	845
28.773	412	28.773	832
28.7927	440	28.7927	792
28.8124	408	28.8124	847
28.8321	447	28.8321	807
28.8518	430	28.8518	818
28.8715	452	28.8715	862
28.8912	455	28.8912	859
28.9109	445	28.9109	824
28.9305	405	28.9305	830
28.9502	421	28.9502	818
28.9699	405	28.9699	778
28.9896	439	28.9896	818
29.0093	399	29.0093	824
29.029	404	29.029	821
29.0487	348	29.0487	783
29.0684	421	29.0684	775
29.0881	383	29.0881	826
29.1077	417	29.1077	792
29.1274	466	29.1274	804
29.1471	436	29.1471	801
29.1668	391	29.1668	744
29.1865	379	29.1865	838
29.2062	419	29.2062	789
29.2259	392	29.2259	798
29.2456	428	29.2456	789
29.2653	431	29.2653	821
29.2849	409	29.2849	782
29.3046	414	29.3046	797
29.3243	371	29.3243	778
29.344	420	29.344	779
29.3637	449	29.3637	784
29.3834	406	29.3834	753
29.4031	421	29.4031	740
29.4228	377	29.4228	739
29.4425	361	29.4425	768
29.4622	368	29.4622	724
29.4818	375	29.4818	779
29.5015	407	29.5015	759
29.5212	390	29.5212	757
29.5409	375	29.5409	744
29.5606	396	29.5606	770
29.5803	371	29.5803	753
29.6	418	29.6	713
29.6197	403	29.6197	802
29.6394	391	29.6394	737
29.659	369	29.659	809
29.6787	383	29.6787	744
29.6984	385	29.6984	743
29.7181	378	29.7181	746
29.7378	375	29.7378	752
29.7575	381	29.7575	725
29.7772	334	29.7772	733
29.7969	396	29.7969	727
29.8166	377	29.8166	761
29.8362	344	29.8362	750
29.8559	358	29.8559	731
29.8756	357	29.8756	740
29.8953	365	29.8953	758
29.915	368	29.915	743
29.9347	374	29.9347	726
29.9544	395	29.9544	724
29.9741	378	29.9741	682
29.9938	368	29.9938	672
30.0134	380	30.0134	685
30.0331	372	30.0331	708
30.0528	351	30.0528	716
30.0725	348	30.0725	687
30.0922	386	30.0922	738
30.1119	368	30.1119	673
30.1316	366	30.1316	681
30.1513	356	30.1513	695
30.171	351	30.171	680
30.1906	339	30.1906	724
30.2103	345	30.2103	694
30.23	375	30.23	688
30.2497	337	30.2497	700
30.2694	377	30.2694	678
30.2891	381	30.2891	702
30.3088	345	30.3088	701
30.3285	342	30.3285	667
30.3482	339	30.3482	707
30.3678	342	30.3678	719
30.3875	338	30.3875	666
30.4072	344	30.4072	644
30.4269	325	30.4269	751
30.4466	327	30.4466	691
30.4663	330	30.4663	675
30.486	331	30.486	702
30.5057	377	30.5057	620
30.5254	364	30.5254	659
30.5451	344	30.5451	645
30.5647	339	30.5647	657
30.5844	350	30.5844	694
30.6041	317	30.6041	633
30.6238	330	30.6238	706
30.6435	334	30.6435	629
30.6632	343	30.6632	665
30.6829	326	30.6829	634
30.7026	378	30.7026	639
30.7223	357	30.7223	599
30.7419	322	30.7419	669
30.7616	330	30.7616	632
30.7813	315	30.7813	643
30.801	321	30.801	619
30.8207	349	30.8207	608
30.8404	355	30.8404	616
30.8601	323	30.8601	657
30.8798	326	30.8798	612
30.8995	321	30.8995	627
30.9191	311	30.9191	619
30.9388	326	30.9388	616
30.9585	309	30.9585	672
30.9782	326	30.9782	629
30.9979	323	30.9979	636
31.0176	323	31.0176	609
31.0373	339	31.0373	622
31.057	314	31.057	627
31.0767	323	31.0767	617
31.0963	340	31.0963	643
31.116	325	31.116	626
31.1357	304	31.1357	650
31.1554	328	31.1554	609
31.1751	302	31.1751	624
31.1948	336	31.1948	604
31.2145	313	31.2145	651
31.2342	303	31.2342	553
31.2539	327	31.2539	618
31.2735	352	31.2735	597
31.2932	335	31.2932	601
31.3129	297	31.3129	635
31.3326	329	31.3326	601
31.3523	281	31.3523	609
31.372	339	31.372	612
31.3917	339	31.3917	643
31.4114	291	31.4114	612
31.4311	295	31.4311	611
31.4507	340	31.4507	602
31.4704	334	31.4704	552
31.4901	346	31.4901	568
31.5098	322	31.5098	587
31.5295	312	31.5295	593
31.5492	312	31.5492	608
31.5689	292	31.5689	616
31.5886	288	31.5886	585
31.6083	321	31.6083	612
31.628	298	31.628	617
31.6476	318	31.6476	611
31.6673	324	31.6673	552
31.687	337	31.687	559
31.7067	302	31.7067	582
31.7264	311	31.7264	567
31.7461	286	31.7461	601
31.7658	307	31.7658	553
31.7855	320	31.7855	609
31.8052	283	31.8052	635
31.8248	290	31.8248	573
31.8445	259	31.8445	625
31.8642	297	31.8642	602
31.8839	276	31.8839	649
31.9036	305	31.9036	597
31.9233	314	31.9233	641
31.943	270	31.943	564
31.9627	319	31.9627	576
31.9824	293	31.9824	601
32.002	305	32.002	544
32.0217	306	32.0217	615
32.0414	308	32.0414	585
32.0611	285	32.0611	558
32.0808	291	32.0808	590
32.1005	259	32.1005	566
32.1202	286	32.1202	583
32.1399	279	32.1399	578
32.1596	302	32.1596	579
32.1792	298	32.1792	562
32.1989	311	32.1989	563
32.2186	300	32.2186	511
32.2383	276	32.2383	583
32.258	254	32.258	554
32.2777	309	32.2777	563
32.2974	292	32.2974	573
32.3171	279	32.3171	524
32.3368	282	32.3368	535
32.3564	274	32.3564	588
32.3761	246	32.3761	506
32.3958	314	32.3958	555
32.4155	265	32.4155	501
32.4352	289	32.4352	536
32.4549	270	32.4549	539
32.4746	270	32.4746	529
32.4943	279	32.4943	502
32.514	269	32.514	549
32.5337	277	32.5337	554
32.5533	272	32.5533	560
32.573	306	32.573	559
32.5927	282	32.5927	552
32.6124	258	32.6124	538
32.6321	301	32.6321	549
32.6518	266	32.6518	520
32.6715	332	32.6715	501
32.6912	278	32.6912	546
32.7109	274	32.7109	527
32.7305	291	32.7305	543
32.7502	298	32.7502	482
32.7699	284	32.7699	533
32.7896	300	32.7896	532
32.8093	284	32.8093	541
32.829	286	32.829	537
32.8487	296	32.8487	523
32.8684	265	32.8684	539
32.8881	264	32.8881	512
32.9077	270	32.9077	518
32.9274	272	32.9274	510
32.9471	262	32.9471	494
32.9668	263	32.9668	568
32.9865	275	32.9865	500
33.0062	272	33.0062	506
33.0259	284	33.0259	494
33.0456	273	33.0456	536
33.0653	263	33.0653	505
33.0849	283	33.0849	523
33.1046	285	33.1046	522
33.1243	270	33.1243	527
33.144	277	33.144	491
33.1637	256	33.1637	523
33.1834	279	33.1834	539
33.2031	289	33.2031	491
33.2228	264	33.2228	533
33.2425	282	33.2425	518
33.2621	274	33.2621	501
33.2818	256	33.2818	534
33.3015	242	33.3015	518
33.3212	228	33.3212	520
33.3409	262	33.3409	500
33.3606	261	33.3606	520
33.3803	266	33.3803	490
33.4	265	33.4	533
33.4197	244	33.4197	536
33.4393	268	33.4393	508
33.459	302	33.459	538
33.4787	242	33.4787	456
33.4984	294	33.4984	504
33.5181	246	33.5181	502
33.5378	270	33.5378	511
33.5575	280	33.5575	507
33.5772	272	33.5772	515
33.5969	242	33.5969	478
33.6166	239	33.6166	494
33.6362	263	33.6362	487
33.6559	245	33.6559	491
33.6756	248	33.6756	468
33.6953	268	33.6953	484
33.715	269	33.715	512
33.7347	270	33.7347	481
33.7544	268	33.7544	498
33.7741	263	33.7741	440
33.7938	281	33.7938	474
33.8134	264	33.8134	456
33.8331	236	33.8331	478
33.8528	261	33.8528	501
33.8725	221	33.8725	536
33.8922	244	33.8922	450
33.9119	250	33.9119	525
33.9316	223	33.9316	489
33.9513	257	33.9513	510
33.971	259	33.971	445
33.9906	256	33.9906	450
34.0103	241	34.0103	495
34.03	268	34.03	421
34.0497	279	34.0497	481
34.0694	253	34.0694	475
34.0891	251	34.0891	449
34.1088	258	34.1088	482
34.1285	237	34.1285	475
34.1482	258	34.1482	466
34.1678	278	34.1678	479
34.1875	243	34.1875	459
34.2072	243	34.2072	492
34.2269	232	34.2269	503
34.2466	264	34.2466	452
34.2663	266	34.2663	468
34.286	250	34.286	480
34.3057	257	34.3057	475
34.3254	265	34.3254	466
34.345	264	34.345	463
34.3647	250	34.3647	422
34.3844	272	34.3844	464
34.4041	262	34.4041	449
34.4238	260	34.4238	473
34.4435	245	34.4435	445
34.4632	237	34.4632	464
34.4829	244	34.4829	504
34.5026	267	34.5026	472
34.5222	264	34.5222	444
34.5419	251	34.5419	452
34.5616	275	34.5616	428
34.5813	226	34.5813	434
34.601	262	34.601	457
34.6207	256	34.6207	468
34.6404	248	34.6404	452
34.6601	242	34.6601	475
34.6798	261	34.6798	433
34.6995	251	34.6995	432
34.7191	257	34.7191	462
34.7388	250	34.7388	455
34.7585	233	34.7585	475
34.7782	217	34.7782	480
34.7979	233	34.7979	439
34.8176	277	34.8176	473
34.8373	266	34.8373	471
34.857	251	34.857	474
34.8767	275	34.8767	429
34.8963	252	34.8963	466
34.916	239	34.916	459
34.9357	258	34.9357	480
34.9554	249	34.9554	471
34.9751	227	34.9751	442
34.9948	252	34.9948	439
35.0145	258	35.0145	451
35.0342	254	35.0342	432
35.0539	236	35.0539	406
35.0735	243	35.0735	421
35.0932	248	35.0932	425
35.1129	256	35.1129	465
35.1326	250	35.1326	456
35.1523	230	35.1523	418
35.172	253	35.172	451
35.1917	231	35.1917	470
35.2114	235	35.2114	403
35.2311	225	35.2311	440
35.2507	228	35.2507	488
35.2704	259	35.2704	408
35.2901	239	35.2901	430
35.3098	239	35.3098	447
35.3295	248	35.3295	418
35.3492	253	35.3492	430
35.3689	264	35.3689	427
35.3886	234	35.3886	403
35.4083	232	35.4083	415
35.4279	235	35.4279	447
35.4476	208	35.4476	424
35.4673	198	35.4673	442
35.487	233	35.487	432
35.5067	229	35.5067	431
35.5264	251	35.5264	452
35.5461	228	35.5461	440
35.5658	240	35.5658	456
35.5855	247	35.5855	435
35.6051	235	35.6051	453
35.6248	243	35.6248	410
35.6445	232	35.6445	428
35.6642	251	35.6642	459
35.6839	253	35.6839	414
35.7036	233	35.7036	413
35.7233	274	35.7233	465
35.743	229	35.743	443
35.7627	217	35.7627	405
35.7824	248	35.7824	458
35.802	258	35.802	431
35.8217	242	35.8217	449
35.8414	252	35.8414	416
35.8611	247	35.8611	384
35.8808	230	35.8808	435
35.9005	229	35.9005	470
35.9202	237	35.9202	412
35.9399	243	35.9399	431
35.9596	223	35.9596	424
35.9792	228	35.9792	465
35.9989	241	35.9989	406
36.0186	227	36.0186	386
36.0383	256	36.0383	401
36.058	232	36.058	427
36.0777	236	36.0777	473
36.0974	204	36.0974	400
36.1171	252	36.1171	409
36.1368	194	36.1368	396
36.1564	228	36.1564	407
36.1761	199	36.1761	417
36.1958	231	36.1958	451
36.2155	252	36.2155	398
36.2352	229	36.2352	418
36.2549	247	36.2549	404
36.2746	227	36.2746	408
36.2943	229	36.2943	405
36.314	233	36.314	432
36.3336	240	36.3336	407
36.3533	216	36.3533	368
36.373	217	36.373	415
36.3927	236	36.3927	403
36.4124	208	36.4124	406
36.4321	236	36.4321	408
36.4518	232	36.4518	401
36.4715	226	36.4715	400
36.4912	233	36.4912	428
36.5108	208	36.5108	387
36.5305	222	36.5305	440
36.5502	225	36.5502	434
36.5699	217	36.5699	408
36.5896	220	36.5896	413
36.6093	211	36.6093	391
36.629	216	36.629	410
36.6487	243	36.6487	395
36.6684	237	36.6684	391
36.6881	224	36.6881	417
36.7077	237	36.7077	391
36.7274	212	36.7274	418
36.7471	246	36.7471	399
36.7668	230	36.7668	422
36.7865	216	36.7865	379
36.8062	231	36.8062	427
36.8259	232	36.8259	432
36.8456	229	36.8456	459
36.8653	220	36.8653	423
36.8849	226	36.8849	423
36.9046	228	36.9046	376
36.9243	231	36.9243	399
36.944	219	36.944	407
36.9637	218	36.9637	412
36.9834	231	36.9834	413
37.0031	227	37.0031	404
37.0228	264	37.0228	413
37.0425	260	37.0425	388
37.0621	227	37.0621	411
37.0818	231	37.0818	417
37.1015	236	37.1015	363
37.1212	230	37.1212	435
37.1409	227	37.1409	442
37.1606	229	37.1606	399
37.1803	266	37.1803	389
37.2	213	37.2	399
37.2197	232	37.2197	366
37.2393	217	37.2393	418
37.259	240	37.259	399
37.2787	218	37.2787	430
37.2984	238	37.2984	388
37.3181	203	37.3181	420
37.3378	221	37.3378	441
37.3575	231	37.3575	396
37.3772	218	37.3772	412
37.3969	233	37.3969	429
37.4165	220	37.4165	407
37.4362	243	37.4362	392
37.4559	225	37.4559	416
37.4756	253	37.4756	422
37.4953	223	37.4953	386
37.515	206	37.515	445
37.5347	203	37.5347	403
37.5544	201	37.5544	426
37.5741	220	37.5741	424
37.5937	234	37.5937	429
37.6134	230	37.6134	415
37.6331	218	37.6331	418
37.6528	209	37.6528	416
37.6725	209	37.6725	417
37.6922	242	37.6922	377
37.7119	252	37.7119	375
37.7316	218	37.7316	381
37.7513	228	37.7513	391
37.771	246	37.771	402
37.7906	211	37.7906	392
37.8103	227	37.8103	433
37.83	213	37.83	330
37.8497	211	37.8497	417
37.8694	212	37.8694	391
37.8891	245	37.8891	396
37.9088	253	37.9088	401
37.9285	212	37.9285	401
37.9482	204	37.9482	387
37.9678	238	37.9678	407
37.9875	201	37.9875	429
38.0072	209	38.0072	446
38.0269	222	38.0269	437
38.0466	259	38.0466	392
38.0663	206	38.0663	417
38.086	214	38.086	406
38.1057	242	38.1057	400
38.1254	237	38.1254	388
38.145	238	38.145	408
38.1647	245	38.1647	406
38.1844	230	38.1844	411
38.2041	247	38.2041	386
38.2238	223	38.2238	431
38.2435	217	38.2435	418
38.2632	209	38.2632	377
38.2829	220	38.2829	387
38.3026	234	38.3026	413
38.3222	215	38.3222	392
38.3419	225	38.3419	410
38.3616	217	38.3616	388
38.3813	245	38.3813	379
38.401	235	38.401	433
38.4207	224	38.4207	418
38.4404	228	38.4404	426
38.4601	229	38.4601	409
38.4798	230	38.4798	379
38.4994	242	38.4994	393
38.5191	229	38.5191	409
38.5388	242	38.5388	401
38.5585	212	38.5585	393
38.5782	233	38.5782	394
38.5979	233	38.5979	385
38.6176	220	38.6176	401
38.6373	212	38.6373	410
38.657	219	38.657	371
38.6766	233	38.6766	411
38.6963	220	38.6963	418
38.716	231	38.716	404
38.7357	225	38.7357	431
38.7554	224	38.7554	384
38.7751	235	38.7751	422
38.7948	231	38.7948	412
38.8145	221	38.8145	443
38.8342	231	38.8342	378
38.8539	242	38.8539	408
38.8735	233	38.8735	390
38.8932	240	38.8932	415
38.9129	228	38.9129	394
38.9326	213	38.9326	426
38.9523	236	38.9523	436
38.972	214	38.972	414
38.9917	250	38.9917	425
39.0114	239	39.0114	375
39.0311	243	39.0311	379
39.0507	248	39.0507	387
39.0704	222	39.0704	378
39.0901	227	39.0901	440
39.1098	210	39.1098	423
39.1295	220	39.1295	398
39.1492	226	39.1492	406
39.1689	214	39.1689	430
39.1886	255	39.1886	425
39.2083	223	39.2083	355
39.2279	221	39.2279	423
39.2476	219	39.2476	429
39.2673	234	39.2673	408
39.287	239	39.287	402
39.3067	210	39.3067	401
39.3264	192	39.3264	385
39.3461	241	39.3461	422
39.3658	240	39.3658	446
39.3855	228	39.3855	387
39.4051	226	39.4051	413
39.4248	248	39.4248	410
39.4445	250	39.4445	428
39.4642	261	39.4642	379
39.4839	208	39.4839	389
39.5036	224	39.5036	421
39.5233	223	39.5233	381
39.543	196	39.543	393
39.5627	217	39.5627	414
39.5823	220	39.5823	383
39.602	210	39.602	394
39.6217	226	39.6217	387
39.6414	253	39.6414	412
39.6611	234	39.6611	422
39.6808	235	39.6808	406
39.7005	232	39.7005	437
39.7202	234	39.7202	400
39.7399	215	39.7399	376
39.7595	194	39.7595	425
39.7792	205	39.7792	407
39.7989	224	39.7989	410
39.8186	228	39.8186	411
39.8383	236	39.8383	432
39.858	228	39.858	430
39.8777	239	39.8777	396
39.8974	215	39.8974	394
39.9171	229	39.9171	397
39.9368	241	39.9368	386
39.9564	209	39.9564	430
39.9761	219	39.9761	441
39.9958	217	39.9958	393
40.0155	224	40.0155	376
40.0352	224	40.0352	426
40.0549	209	40.0549	408
40.0746	241	40.0746	411
40.0943	244	40.0943	411
40.114	201	40.114	379
40.1336	188	40.1336	412
40.1533	238	40.1533	419
40.173	226	40.173	417
40.1927	236	40.1927	411
40.2124	271	40.2124	419
40.2321	256	40.2321	386
40.2518	235	40.2518	435
40.2715	255	40.2715	437
40.2912	223	40.2912	420
40.3108	231	40.3108	418
40.3305	230	40.3305	405
40.3502	232	40.3502	389
40.3699	247	40.3699	406
40.3896	230	40.3896	397
40.4093	257	40.4093	388
40.429	248	40.429	409
40.4487	231	40.4487	395
40.4684	249	40.4684	461
40.488	251	40.488	402
40.5077	222	40.5077	434
40.5274	251	40.5274	414
40.5471	232	40.5471	419
40.5668	229	40.5668	421
40.5865	236	40.5865	413
40.6062	216	40.6062	425
40.6259	212	40.6259	409
40.6456	253	40.6456	405
40.6652	221	40.6652	432
40.6849	230	40.6849	383
40.7046	218	40.7046	426
40.7243	242	40.7243	389
40.744	217	40.744	390
40.7637	237	40.7637	443
40.7834	227	40.7834	444
40.8031	210	40.8031	411
40.8228	245	40.8228	417
40.8425	243	40.8425	456
40.8621	232	40.8621	435
40.8818	233	40.8818	446
40.9015	231	40.9015	437
40.9212	256	40.9212	405
40.9409	229	40.9409	427
40.9606	220	40.9606	404
40.9803	247	40.9803	421
41	258	41	426
41.0197	226	41.0197	390
41.0393	212	41.0393	419
41.059	229	41.059	431
41.0787	240	41.0787	442
41.0984	230	41.0984	431
41.1181	243	41.1181	417
41.1378	240	41.1378	410
41.1575	229	41.1575	426
41.1772	232	41.1772	412
41.1969	235	41.1969	405
41.2165	225	41.2165	424
41.2362	267	41.2362	423
41.2559	225	41.2559	410
41.2756	243	41.2756	406
41.2953	216	41.2953	411
41.315	254	41.315	426
41.3347	248	41.3347	419
41.3544	242	41.3544	396
41.3741	234	41.3741	434
41.3937	216	41.3937	438
41.4134	228	41.4134	399
41.4331	223	41.4331	449
41.4528	251	41.4528	415
41.4725	223	41.4725	459
41.4922	199	41.4922	436
41.5119	245	41.5119	430
41.5316	246	41.5316	420
41.5513	218	41.5513	397
41.5709	251	41.5709	432
41.5906	222	41.5906	422
41.6103	268	41.6103	395
41.63	256	41.63	414
41.6497	254	41.6497	387
41.6694	225	41.6694	430
41.6891	252	41.6891	423
41.7088	231	41.7088	416
41.7285	240	41.7285	408
41.7481	228	41.7481	442
41.7678	225	41.7678	435
41.7875	236	41.7875	409
41.8072	258	41.8072	429
41.8269	270	41.8269	456
41.8466	266	41.8466	404
41.8663	249	41.8663	433
41.886	249	41.886	418
41.9057	260	41.9057	433
41.9254	211	41.9254	453
41.945	261	41.945	447
41.9647	232	41.9647	456
41.9844	228	41.9844	420
42.0041	243	42.0041	416
42.0238	250	42.0238	422
42.0435	236	42.0435	432
42.0632	219	42.0632	430
42.0829	237	42.0829	404
42.1026	220	42.1026	420
42.1222	231	42.1222	437
42.1419	252	42.1419	417
42.1616	233	42.1616	438
42.1813	235	42.1813	451
42.201	213	42.201	390
42.2207	234	42.2207	432
42.2404	199	42.2404	419
42.2601	218	42.2601	462
42.2798	238	42.2798	443
42.2994	255	42.2994	437
42.3191	227	42.3191	442
42.3388	240	42.3388	447
42.3585	238	42.3585	429
42.3782	235	42.3782	452
42.3979	268	42.3979	462
42.4176	255	42.4176	500
42.4373	259	42.4373	413
42.457	226	42.457	448
42.4766	255	42.4766	423
42.4963	249	42.4963	473
42.516	254	42.516	437
42.5357	231	42.5357	409
42.5554	256	42.5554	449
42.5751	249	42.5751	410
42.5948	244	42.5948	421
42.6145	255	42.6145	450
42.6342	224	42.6342	462
42.6538	230	42.6538	422
42.6735	225	42.6735	472
42.6932	267	42.6932	421
42.7129	245	42.7129	423
42.7326	215	42.7326	437
42.7523	235	42.7523	449
42.772	275	42.772	456
42.7917	246	42.7917	441
42.8114	244	42.8114	437
42.831	223	42.831	405
42.8507	240	42.8507	440
42.8704	250	42.8704	429
42.8901	230	42.8901	444
42.9098	230	42.9098	408
42.9295	234	42.9295	403
42.9492	236	42.9492	477
42.9689	248	42.9689	439
42.9886	268	42.9886	465
43.0083	246	43.0083	433
43.0279	223	43.0279	436
43.0476	234	43.0476	444
43.0673	243	43.0673	458
43.087	244	43.087	447
43.1067	214	43.1067	412
43.1264	257	43.1264	404
43.1461	273	43.1461	379
43.1658	252	43.1658	472
43.1855	219	43.1855	444
43.2051	262	43.2051	437
43.2248	227	43.2248	413
43.2445	229	43.2445	432
43.2642	217	43.2642	446
43.2839	234	43.2839	458
43.3036	233	43.3036	426
43.3233	209	43.3233	416
43.343	238	43.343	430
43.3627	229	43.3627	421
43.3823	274	43.3823	431
43.402	246	43.402	449
43.4217	248	43.4217	434
43.4414	241	43.4414	432
43.4611	244	43.4611	418
43.4808	233	43.4808	422
43.5005	215	43.5005	460
43.5202	267	43.5202	456
43.5399	249	43.5399	423
43.5595	205	43.5595	418
43.5792	249	43.5792	460
43.5989	255	43.5989	485
43.6186	213	43.6186	430
43.6383	241	43.6383	438
43.658	218	43.658	440
43.6777	248	43.6777	446
43.6974	244	43.6974	438
43.7171	227	43.7171	447
43.7367	212	43.7367	410
43.7564	245	43.7564	403
43.7761	223	43.7761	434
43.7958	232	43.7958	404
43.8155	211	43.8155	441
43.8352	225	43.8352	437
43.8549	242	43.8549	434
43.8746	223	43.8746	441
43.8943	243	43.8943	468
43.9139	236	43.9139	429
43.9336	227	43.9336	453
43.9533	237	43.9533	404
43.973	234	43.973	421
43.9927	250	43.9927	450
44.0124	216	44.0124	445
44.0321	238	44.0321	446
44.0518	239	44.0518	409
44.0715	250	44.0715	448
44.0912	250	44.0912	433
44.1108	241	44.1108	422
44.1305	217	44.1305	427
44.1502	204	44.1502	410
44.1699	248	44.1699	461
44.1896	233	44.1896	434
44.2093	260	44.2093	427
44.229	238	44.229	434
44.2487	220	44.2487	386
44.2684	224	44.2684	429
44.288	214	44.288	418
44.3077	256	44.3077	426
44.3274	244	44.3274	429
44.3471	220	44.3471	420
44.3668	245	44.3668	434
44.3865	230	44.3865	439
44.4062	239	44.4062	414
44.4259	223	44.4259	396
44.4456	225	44.4456	424
44.4652	225	44.4652	472
44.4849	227	44.4849	407
44.5046	236	44.5046	404
44.5243	207	44.5243	434
44.544	250	44.544	399
44.5637	251	44.5637	409
44.5834	231	44.5834	427
44.6031	185	44.6031	414
44.6228	225	44.6228	451
44.6424	205	44.6424	437
44.6621	234	44.6621	443
44.6818	224	44.6818	425
44.7015	204	44.7015	444
44.7212	224	44.7212	433
44.7409	210	44.7409	419
44.7606	229	44.7606	395
44.7803	224	44.7803	413
44.8	238	44.8	446
44.8196	244	44.8196	431
44.8393	196	44.8393	417
44.859	242	44.859	370
44.8787	258	44.8787	455
44.8984	234	44.8984	416
44.9181	259	44.9181	423
44.9378	235	44.9378	420
44.9575	218	44.9575	430
44.9772	220	44.9772	413
44.9969	220	44.9969	415
45.0165	218	45.0165	443
45.0362	230	45.0362	398
45.0559	218	45.0559	396
45.0756	195	45.0756	410
45.0953	226	45.0953	445
45.115	231	45.115	421
45.1347	226	45.1347	403
45.1544	224	45.1544	414
45.1741	181	45.1741	410
45.1937	222	45.1937	391
45.2134	202	45.2134	392
45.2331	221	45.2331	385
45.2528	227	45.2528	394
45.2725	219	45.2725	391
45.2922	191	45.2922	425
45.3119	222	45.3119	434
45.3316	230	45.3316	378
45.3513	224	45.3513	396
45.3709	227	45.3709	436
45.3906	206	45.3906	402
45.4103	221	45.4103	391
45.43	196	45.43	417
45.4497	227	45.4497	380
45.4694	194	45.4694	376
45.4891	215	45.4891	414
45.5088	201	45.5088	411
45.5285	227	45.5285	384
45.5481	225	45.5481	363
45.5678	201	45.5678	407
45.5875	221	45.5875	425
45.6072	238	45.6072	423
45.6269	194	45.6269	411
45.6466	238	45.6466	387
45.6663	210	45.6663	392
45.686	196	45.686	417
45.7057	222	45.7057	410
45.7253	186	45.7253	378
45.745	208	45.745	407
45.7647	206	45.7647	374
45.7844	216	45.7844	413
45.8041	222	45.8041	399
45.8238	210	45.8238	404
45.8435	224	45.8435	386
45.8632	222	45.8632	414
45.8829	226	45.8829	412
45.9025	196	45.9025	402
45.9222	213	45.9222	406
45.9419	227	45.9419	361
45.9616	232	45.9616	378
45.9813	232	45.9813	421
46.001	219	46.001	395
46.0207	231	46.0207	405
46.0404	185	46.0404	392
46.0601	196	46.0601	372
46.0798	218	46.0798	400
46.0994	224	46.0994	384
46.1191	226	46.1191	392
46.1388	208	46.1388	383
46.1585	202	46.1585	358
46.1782	193	46.1782	394
46.1979	226	46.1979	373
46.2176	210	46.2176	379
46.2373	207	46.2373	347
46.257	206	46.257	386
46.2766	208	46.2766	395
46.2963	193	46.2963	394
46.316	206	46.316	402
46.3357	224	46.3357	383
46.3554	220	46.3554	368
46.3751	212	46.3751	376
46.3948	224	46.3948	378
46.4145	211	46.4145	387
46.4342	225	46.4342	391
46.4538	197	46.4538	400
46.4735	210	46.4735	376
46.4932	230	46.4932	406
46.5129	203	46.5129	331
46.5326	191	46.5326	391
46.5523	212	46.5523	361
46.572	219	46.572	377
46.5917	199	46.5917	391
46.6114	241	46.6114	385
46.631	205	46.631	377
46.6507	213	46.6507	391
46.6704	225	46.6704	373
46.6901	203	46.6901	357
46.7098	219	46.7098	369
46.7295	196	46.7295	387
46.7492	207	46.7492	360
46.7689	213	46.7689	362
46.7886	203	46.7886	341
46.8082	210	46.8082	371
46.8279	216	46.8279	395
46.8476	243	46.8476	400
46.8673	196	46.8673	365
46.887	210	46.887	387
46.9067	228	46.9067	360
46.9264	190	46.9264	376
46.9461	188	46.9461	378
46.9658	223	46.9658	366
46.9854	159	46.9854	365
47.0051	221	47.0051	372
47.0248	203	47.0248	360
47.0445	195	47.0445	374
47.0642	190	47.0642	358
47.0839	177	47.0839	341
47.1036	197	47.1036	349
47.1233	188	47.1233	378
47.143	180	47.143	361
47.1627	177	47.1627	366
47.1823	170	47.1823	351
47.202	198	47.202	340
47.2217	193	47.2217	352
47.2414	194	47.2414	370
47.2611	241	47.2611	364
47.2808	199	47.2808	378
47.3005	211	47.3005	327
47.3202	217	47.3202	361
47.3399	191	47.3399	351
47.3595	194	47.3595	360
47.3792	231	47.3792	342
47.3989	202	47.3989	352
47.4186	175	47.4186	333
47.4383	207	47.4383	341
47.458	177	47.458	324
47.4777	188	47.4777	366
47.4974	202	47.4974	353
47.5171	193	47.5171	352
47.5367	180	47.5367	371
47.5564	192	47.5564	372
47.5761	202	47.5761	341
47.5958	187	47.5958	354
47.6155	217	47.6155	320
47.6352	172	47.6352	379
47.6549	183	47.6549	358
47.6746	182	47.6746	351
47.6943	169	47.6943	342
47.7139	193	47.7139	350
47.7336	187	47.7336	334
47.7533	170	47.7533	341
47.773	223	47.773	347
47.7927	181	47.7927	363
47.8124	183	47.8124	343
47.8321	194	47.8321	314
47.8518	184	47.8518	368
47.8715	192	47.8715	348
47.8911	183	47.8911	330
47.9108	216	47.9108	342
47.9305	210	47.9305	344
47.9502	163	47.9502	350
47.9699	220	47.9699	328
47.9896	174	47.9896	304
48.0093	188	48.0093	363
48.029	192	48.029	354
48.0487	199	48.0487	363
48.0683	158	48.0683	335
48.088	175	48.088	355
48.1077	196	48.1077	341
48.1274	198	48.1274	351
48.1471	206	48.1471	375
48.1668	163	48.1668	331
48.1865	197	48.1865	368
48.2062	174	48.2062	349
48.2259	170	48.2259	351
48.2456	188	48.2456	351
48.2652	171	48.2652	366
48.2849	159	48.2849	310
48.3046	208	48.3046	332
48.3243	176	48.3243	320
48.344	208	48.344	345
48.3637	174	48.3637	339
48.3834	191	48.3834	328
48.4031	183	48.4031	311
48.4228	182	48.4228	330
48.4424	187	48.4424	321
48.4621	185	48.4621	329
48.4818	164	48.4818	345
48.5015	167	48.5015	292
48.5212	165	48.5212	303
48.5409	213	48.5409	323
48.5606	160	48.5606	361
48.5803	184	48.5803	330
48.6	197	48.6	328
48.6196	171	48.6196	359
48.6393	194	48.6393	318
48.659	172	48.659	306
48.6787	182	48.6787	362
48.6984	188	48.6984	318
48.7181	168	48.7181	351
48.7378	198	48.7378	326
48.7575	171	48.7575	318
48.7772	179	48.7772	330
48.7968	183	48.7968	314
48.8165	175	48.8165	310
48.8362	199	48.8362	324
48.8559	175	48.8559	320
48.8756	164	48.8756	353
48.8953	187	48.8953	333
48.915	169	48.915	335
48.9347	207	48.9347	324
48.9544	185	48.9544	315
48.974	191	48.974	327
48.9937	164	48.9937	345
49.0134	174	49.0134	317
49.0331	168	49.0331	327
49.0528	171	49.0528	338
49.0725	162	49.0725	347
49.0922	172	49.0922	332
49.1119	165	49.1119	337
49.1316	189	49.1316	303
49.1513	169	49.1513	315
49.1709	167	49.1709	269
49.1906	170	49.1906	334
49.2103	168	49.2103	296
49.23	183	49.23	298
49.2497	170	49.2497	335
49.2694	176	49.2694	293
49.2891	155	49.2891	288
49.3088	179	49.3088	311
[truncated: 1,559 more rows]

## Sheet: Fig. 4
Fig. 4c									Fig. 4d
The Pt k3-weighted R-space FT spectra of EXAFS for Pt1-Sn1/N-C, Pt1/N-C, PtO2 and Pt foil.									The Sn k2-weighted R-space FT spectra of EXAFS for Pt1-Sn1/N-C, Sn1/N-C, SnO2 and Sn foil
R(Å)	Pt1-Sn1/N-C	Pt1/N-C	PtO2	Pt Foil					R(Å)	Pt1-Sn1/N-C	Sn1/N-C	SnO2	Sn Foil
0	0.18572	0.08758	0.10858	0.08232					0	0.1655	0.10519	0.05253	0.00111
0.03068	0.18063	0.21747	0.10503	0.08285					0.03068	0.16046	0.10385	0.05217	0.00719
0.06136	0.16602	0.39599	0.09475	0.08423					0.06136	0.14654	0.10002	0.05126	0.01376
0.09204	0.14404	0.55705	0.07886	0.08588					0.09204	0.12767	0.0942	0.05026	0.0194
0.12272	0.11899	0.68645	0.05961	0.08719					0.12272	0.11126	0.0873	0.04976	0.02368
0.1534	0.0988	0.77513	0.04209	0.08766					0.1534	0.1071	0.08067	0.05022	0.02627
0.18408	0.09477	0.81688	0.03777	0.08718					0.18408	0.11946	0.07601	0.05171	0.02696
0.21476	0.11078	0.8084	0.05172	0.08599					0.21476	0.14175	0.07492	0.05384	0.02566
0.24544	0.13769	0.74944	0.07225	0.0847					0.24544	0.16454	0.0781	0.05604	0.02241
0.27612	0.16542	0.64307	0.09159	0.08406					0.27612	0.18116	0.08489	0.05771	0.01739
0.3068	0.18771	0.49644	0.10629	0.08465					0.3068	0.18787	0.09371	0.05853	0.01094
0.33748	0.20082	0.32423	0.11452	0.0865					0.33748	0.18335	0.10283	0.05847	0.00363
0.36816	0.20264	0.17775	0.11528	0.089					0.36816	0.16873	0.1108	0.0579	0.0049
0.39884	0.19246	0.23446	0.10826	0.09109					0.39884	0.14822	0.11654	0.0574	0.01268
0.42951	0.17124	0.42836	0.09393	0.09161					0.42951	0.13042	0.11929	0.05763	0.01983
0.46019	0.14257	0.63312	0.0736	0.08966					0.46019	0.12743	0.11869	0.05899	0.02565
0.49087	0.11581	0.81722	0.05019	0.08489					0.49087	0.14513	0.11475	0.06142	0.02958
0.52155	0.11026	0.96419	0.03234	0.07798					0.52155	0.1761	0.10798	0.06441	0.03113
0.55223	0.13975	1.06176	0.03904	0.07126					0.55223	0.20909	0.09963	0.06727	0.03
0.58291	0.19269	1.10076	0.06243	0.06927					0.58291	0.23578	0.09198	0.06939	0.02605
0.61359	0.25431	1.07536	0.08657	0.07688					0.61359	0.25102	0.08848	0.07046	0.01945
0.64427	0.31606	0.98379	0.1057	0.09483					0.64427	0.2523	0.09266	0.07055	0.01116
0.67495	0.37263	0.82977	0.11687	0.1198					0.67495	0.23993	0.10577	0.07022	0.00846
0.70563	0.42032	0.62696	0.11818	0.14793					0.70563	0.21801	0.12615	0.0704	0.01904
0.73631	0.45664	0.42041	0.10872	0.17606					0.73631	0.19642	0.15096	0.07231	0.03299
0.76699	0.48023	0.37072	0.08911	0.2016					0.76699	0.19165	0.17769	0.07705	0.04747
0.79767	0.49098	0.5957	0.06409	0.22242					0.79767	0.21719	0.20437	0.08533	0.0613
0.82835	0.49014	0.93289	0.05394	0.23677					0.82835	0.26939	0.22944	0.09733	0.0735
0.85903	0.48042	1.29278	0.08493	0.24334					0.85903	0.3345	0.25172	0.11291	0.08321
0.88971	0.46584	1.63866	0.13941	0.24131					0.88971	0.40025	0.27036	0.13181	0.08971
0.92039	0.45147	1.94527	0.2019	0.23043					0.92039	0.45786	0.28485	0.15371	0.09245
0.95107	0.44244	2.19113	0.26561	0.21108					0.95107	0.50125	0.29508	0.17805	0.09112
0.98175	0.44249	2.35742	0.32557	0.18438					0.98175	0.5266	0.30145	0.20402	0.08566
1.01243	0.45258	2.42818	0.37733	0.15235					1.01243	0.53247	0.30484	0.23047	0.07628
1.04311	0.47056	2.39091	0.41686	0.11838					1.04311	0.52005	0.30677	0.25595	0.06348
1.07379	0.49237	2.23709	0.44075	0.08872					1.07379	0.49372	0.30928	0.27888	0.04805
1.10447	0.51369	1.96275	0.44656	0.07449					1.10447	0.4617	0.3148	0.29777	0.0313
1.13515	0.53143	1.56898	0.43335	0.08336					1.13515	0.43641	0.32566	0.31155	0.01647
1.16583	0.54455	1.0632	0.40256	0.1055					1.16583	0.43226	0.34353	0.32003	0.01652
1.1965	0.55457	0.46996	0.35989	0.12862					1.1965	0.45899	0.369	0.32432	0.0302
1.22718	0.56557	0.33816	0.31914	0.14641					1.22718	0.5154	0.40138	0.32743	0.04444
1.25786	0.58357	1.07559	0.30614	0.15601					1.25786	0.5919	0.4391	0.33431	0.05625
1.28854	0.61483	1.89856	0.34757	0.15649					1.28854	0.6774	0.48005	0.35105	0.06457
1.31922	0.66347	2.75247	0.44395	0.14859					1.31922	0.76312	0.52195	0.38262	0.06888
1.3499	0.72973	3.60852	0.57635	0.13514					1.3499	0.84317	0.56261	0.43052	0.06903
1.38058	0.80997	4.43967	0.72727	0.12186					1.38058	0.91406	0.59998	0.49226	0.06525
1.41126	0.89795	5.21986	0.88423	0.11736					1.41126	0.97414	0.63229	0.56264	0.05813
1.44194	0.98646	5.92478	1.03777	0.12828					1.44194	1.02293	0.65807	0.63546	0.04877
1.47262	1.06833	6.53266	1.18012	0.15248					1.47262	1.06051	0.67613	0.70447	0.03906
1.5033	1.13708	7.02518	1.30469	0.182					1.5033	1.087	0.68563	0.76388	0.0324
1.53398	1.18727	7.38813	1.40603	0.20917					1.53398	1.10209	0.68608	0.80871	0.03292
1.56466	1.21476	7.61202	1.4799	0.22815					1.56466	1.10486	0.67732	0.83496	0.04054
1.59534	1.21676	7.69237	1.52334	0.23475					1.59534	1.09384	0.6595	0.83985	0.05136
1.62602	1.19197	7.62992	1.53482	0.22629					1.62602	1.06727	0.63314	0.82191	0.06244
1.6567	1.14057	7.43054	1.51423	0.20212					1.6567	1.0235	0.59903	0.78113	0.07232
1.68738	1.06415	7.10498	1.46292	0.16522					1.68738	0.96146	0.55827	0.71889	0.08035
1.71806	0.96563	6.66835	1.38359	0.12811					1.71806	0.88102	0.51217	0.63794	0.08631
1.74874	0.84903	6.13957	1.28015	0.12568					1.74874	0.78337	0.46228	0.54224	0.09025
1.77942	0.71929	5.54049	1.15751	0.18212					1.77942	0.67106	0.41031	0.43674	0.09244
1.8101	0.58199	4.89513	1.02136	0.27263					1.8101	0.54816	0.35813	0.32721	0.09329
1.84078	0.44316	4.22867	0.87784	0.37571					1.84078	0.42038	0.30773	0.22037	0.09341
1.87146	0.30921	3.56663	0.73328	0.47977					1.87146	0.29581	0.26121	0.12581	0.09371
1.90214	0.18775	2.93394	0.59389	0.57627					1.90214	0.18882	0.22071	0.07104	0.09551
1.93282	0.09455	2.3542	0.46551	0.6578					1.93282	0.13402	0.18821	0.09682	0.10049
1.9635	0.08328	1.84881	0.35338	0.71777					1.9635	0.16173	0.16498	0.14441	0.11027
1.99418	0.13533	1.43541	0.26192	0.75058					1.99418	0.22111	0.15082	0.17977	0.12579
2.02485	0.18196	1.12438	0.19421	0.75197					2.02485	0.27271	0.14364	0.19712	0.14691
2.05553	0.20958	0.91208	0.1505	0.7194					2.05553	0.3047	0.14015	0.19615	0.17249
2.08621	0.21641	0.77613	0.12615	0.65254					2.08621	0.31376	0.1372	0.1787	0.20082
2.11689	0.20352	0.6851	0.11315	0.55418					2.11689	0.29999	0.13256	0.14796	0.22978
2.14757	0.17348	0.62131	0.10609	0.43281					2.14757	0.26556	0.12506	0.10798	0.25706
2.17825	0.13019	0.59826	0.10536	0.31257					2.17825	0.21422	0.11444	0.06328	0.28025
2.20893	0.08001	0.65316	0.11389	0.26427					2.20893	0.15122	0.10127	0.01851	0.29694
2.23961	0.0449	0.80513	0.13132	0.36074					2.23961	0.08465	0.0869	0.02202	0.30488
2.27029	0.07536	1.03509	0.15286	0.54289					2.27029	0.04543	0.07377	0.0546	0.30207
2.30097	0.13159	1.31117	0.17235	0.75241					2.30097	0.08827	0.06556	0.0765	0.28694
2.33165	0.18734	1.60546	0.18436	0.96546					2.33165	0.14776	0.06584	0.08622	0.25847
2.36233	0.23669	1.89542	0.18483	1.16935					2.36233	0.19979	0.07465	0.08379	0.21633
2.39301	0.27703	2.16258	0.17153	1.35549					2.39301	0.23948	0.08853	0.0714	0.16102
2.42369	0.30706	2.39181	0.14502	1.51786					2.42369	0.26514	0.10387	0.05572	0.09467
2.45437	0.32655	2.57116	0.11263	1.65259					2.45437	0.27678	0.11824	0.05321	0.03365
2.48505	0.33614	2.69193	0.10101	1.75804					2.48505	0.2759	0.13017	0.07534	0.08528
2.51573	0.3372	2.74876	0.14329	1.83462					2.51573	0.26514	0.1387	0.10977	0.17574
2.54641	0.33154	2.73959	0.22412	1.88464					2.54641	0.24798	0.14334	0.14531	0.27076
2.57709	0.32119	2.66562	0.32216	1.91191					2.57709	0.22832	0.14384	0.17607	0.36501
2.60777	0.308	2.53108	0.42673	1.92112					2.60777	0.20965	0.14024	0.19844	0.45446
2.63845	0.29332	2.34289	0.53067	1.91711					2.63845	0.19409	0.13281	0.21037	0.53545
2.66913	0.27777	2.11034	0.62791	1.90402					2.66913	0.18169	0.12207	0.21134	0.6047
2.69981	0.26118	1.84457	0.71308	1.88461					2.69981	0.17053	0.10876	0.20263	0.65946
2.73049	0.24279	1.55826	0.78162	1.85975					2.73049	0.1578	0.09397	0.18772	0.69763
2.76117	0.22159	1.26527	0.83007	1.82849					2.76117	0.14107	0.07927	0.17269	0.7179
2.79184	0.19673	0.98088	0.85628	1.78841					2.79184	0.11913	0.06696	0.16561	0.71982
2.82252	0.16776	0.723	0.85976	1.73635					2.82252	0.09242	0.06014	0.17269	0.70385
2.8532	0.13488	0.51609	0.84197	1.66923					2.8532	0.06412	0.06107	0.19317	0.67132
2.88388	0.09913	0.39525	0.80665	1.58474					2.88388	0.04512	0.06888	0.22035	0.62442
2.91456	0.06302	0.38028	0.7602	1.48194					2.91456	0.05479	0.08042	0.24677	0.56615
2.94524	0.03547	0.42724	0.7119	1.3615					2.94524	0.08363	0.0929	0.26668	0.50015
2.97592	0.04263	0.47793	0.67347	1.22579					2.97592	0.11516	0.1045	0.27645	0.43075
3.0066	0.07222	0.50412	0.65676	1.0788					3.0066	0.14322	0.11416	0.27433	0.36284
3.03728	0.10254	0.49779	0.66912	0.92593					3.03728	0.16512	0.12122	0.26055	0.30187
3.06796	0.12833	0.46162	0.70942	0.77379					3.06796	0.17955	0.12534	0.23749	0.2535
3.09864	0.1476	0.40711	0.76889	0.63003					3.09864	0.18615	0.12637	0.21034	0.22219
3.12932	0.15937	0.35767	0.83573	0.50327					3.12932	0.18532	0.12433	0.188	0.20828
3.16	0.16329	0.3494	0.89885	0.40278					3.16	0.17813	0.11937	0.18201	0.20662
3.19068	0.15957	0.40633	0.94944	0.3365					3.19068	0.1661	0.11175	0.19911	0.2095
3.22136	0.14891	0.51403	0.98119	0.30537					3.22136	0.15106	0.10182	0.23474	0.21066
3.25204	0.13245	0.64425	0.99008	0.29923					3.25204	0.13472	0.09002	0.27892	0.20658
3.28272	0.11165	0.77606	0.97415	0.30301					3.28272	0.11853	0.07687	0.32345	0.19613
3.3134	0.08824	0.89576	0.93322	0.30589					3.3134	0.1033	0.06295	0.363	0.18
3.34408	0.06418	0.99413	0.86872	0.30387					3.34408	0.08918	0.049	0.3945	0.16021
3.37476	0.04192	1.06513	0.78343	0.2983					3.37476	0.07577	0.03606	0.41657	0.14003
3.40544	0.02585	1.10546	0.68122	0.29391					3.40544	0.06257	0.026	0.4291	0.12371
3.43612	0.02402	1.11458	0.56679	0.29647					3.43612	0.04946	0.02209	0.43295	0.11542
3.4668	0.03305	1.09498	0.44542	0.30985					3.4668	0.03722	0.02549	0.42971	0.11677
3.49748	0.04292	1.05262	0.32277	0.33385					3.49748	0.02807	0.03233	0.42125	0.12526
3.52816	0.05083	0.99762	0.20508	0.36475					3.52816	0.02534	0.03929	0.40941	0.13636
3.55884	0.057	0.94483	0.10211	0.39738					3.55884	0.02855	0.04499	0.39554	0.1462
3.58952	0.06277	0.913	0.06014	0.42699					3.58952	0.03286	0.04881	0.38033	0.15232
3.62019	0.06972	0.92048	0.11611	0.45003					3.62019	0.03454	0.05052	0.36371	0.15351
3.65087	0.07892	0.97725	0.1767	0.46428					3.65087	0.03193	0.05005	0.34501	0.14945
3.68155	0.09046	1.08008	0.22146	0.46873					3.68155	0.02508	0.0475	0.3233	0.14054
3.71223	0.10359	1.21606	0.24778	0.46339					3.71223	0.01814	0.04314	0.29775	0.12766
3.74291	0.11714	1.36967	0.25604	0.44904					3.74291	0.02461	0.03742	0.26791	0.11213
3.77359	0.12993	1.52706	0.2482	0.427					3.77359	0.04444	0.03123	0.23382	0.0956
3.80427	0.14095	1.67718	0.22754	0.3989					3.80427	0.06921	0.02627	0.19614	0.08001
3.83495	0.14947	1.81167	0.19884	0.36646					3.83495	0.0952	0.02518	0.15601	0.06754
3.86563	0.15508	1.92443	0.16881	0.33131					3.86563	0.11994	0.02955	0.11497	0.06006
3.89631	0.15764	2.01125	0.14661	0.29493					3.89631	0.14125	0.03793	0.0748	0.05799
3.92699	0.15724	2.06952	0.14137	0.25858					3.92699	0.15726	0.04819	0.03762	0.05966
3.95767	0.15416	2.09798	0.15447	0.22332					3.95767	0.16651	0.05896	0.01051	0.0626
3.98835	0.14878	2.09651	0.17788	0.19004					3.98835	0.16804	0.06943	0.02755	0.06491
4.01903	0.14144	2.06595	0.20244	0.15957					4.01903	0.16146	0.07902	0.04815	0.06559
4.04971	0.13247	2.00789	0.22208	0.13266					4.04971	0.14702	0.08735	0.06206	0.06435
4.08039	0.12204	1.92454	0.23347	0.11009					4.08039	0.12558	0.0941	0.06864	0.06131
4.11107	0.11023	1.81853	0.2351	0.09276					4.11107	0.09857	0.09909	0.06802	0.0569
4.14175	0.09705	1.69285	0.22677	0.08206					4.14175	0.06791	0.10217	0.06077	0.05164
4.17243	0.08257	1.55074	0.2093	0.07997					4.17243	0.03632	0.10328	0.04782	0.0461
4.20311	0.06703	1.39562	0.18431	0.08828					4.20311	0.01364	0.10245	0.03032	0.04075
4.23379	0.05121	1.23107	0.15419	0.10726					4.23379	0.03158	0.09979	0.00975	0.03589
4.26447	0.03726	1.06081	0.12217	0.13569					4.26447	0.05545	0.09546	0.01373	0.03165
4.29515	0.03082	0.88864	0.09273	0.17192					4.29515	0.07414	0.08972	0.037	0.02798
4.32583	0.03731	0.71851	0.07249	0.21412					4.32583	0.08589	0.08286	0.05984	0.02478
4.35651	0.05193	0.55443	0.06798	0.26028					4.35651	0.09009	0.0753	0.08109	0.02208
4.38719	0.06873	0.40064	0.07655	0.30814					4.38719	0.08686	0.06752	0.09983	0.02013
4.41786	0.08497	0.26201	0.08861	0.35526					4.41786	0.07708	0.06009	0.11539	0.01947
4.44854	0.09929	0.14659	0.0975	0.3991					4.44854	0.06259	0.05368	0.12724	0.02049
4.47922	0.11084	0.0821	0.10024	0.43723					4.47922	0.04704	0.04897	0.13509	0.02312
4.5099	0.11911	0.108	0.09578	0.46748					4.5099	0.03819	0.04648	0.13881	0.0268
4.54058	0.12384	0.15693	0.08419	0.48808					4.54058	0.04479	0.04632	0.13842	0.03087
4.57126	0.12505	0.19099	0.06634	0.49788					4.57126	0.0619	0.04803	0.1341	0.03479
4.60194	0.123	0.20361	0.04398	0.49642					4.60194	0.08098	0.05087	0.12618	0.03815
4.63262	0.11817	0.19397	0.02195	0.48415					4.63262	0.0979	0.05406	0.11509	0.04063
4.6633	0.11121	0.16314	0.0245	0.46248					4.6633	0.11067	0.05702	0.10138	0.04203
4.69398	0.10293	0.11339	0.04963	0.43398					4.69398	0.11839	0.05933	0.08565	0.04221
4.72466	0.09416	0.04902	0.07632	0.40252					4.72466	0.12078	0.06073	0.06863	0.04113
4.75534	0.08572	0.03955	0.10041	0.37331					4.75534	0.1181	0.06109	0.05105	0.03881
4.78602	0.07819	0.12514	0.12009	0.35244					4.78602	0.11107	0.06035	0.03379	0.03538
4.8167	0.07187	0.21936	0.1342	0.34544					4.8167	0.10071	0.05853	0.01834	0.03106
4.84738	0.06665	0.31631	0.14204	0.35486					4.84738	0.08825	0.05573	0.01085	0.0263
4.87806	0.06213	0.41287	0.14332	0.37893					4.87806	0.07499	0.05209	0.0188	0.02185
4.90874	0.05772	0.50683	0.13821	0.41278					4.90874	0.06219	0.04782	0.02965	0.01903
4.93942	0.05294	0.59692	0.12723	0.45089					4.93942	0.05093	0.04315	0.03907	0.01932
4.9701	0.04746	0.68293	0.1113	0.48852					4.9701	0.04195	0.03845	0.04642	0.02282
5.00078	0.04122	0.76559	0.09165	0.52225					5.00078	0.03568	0.03413	0.05158	0.02817
5.03146	0.03442	0.84641	0.06995	0.54983					5.03146	0.0322	0.03073	0.05464	0.03408
5.06214	0.02747	0.92729	0.04879	0.56998					5.06214	0.03142	0.02879	0.05577	0.03971
5.09282	0.02112	1.0101	0.03364	0.58225					5.09282	0.03311	0.02862	0.05522	0.04456
5.1235	0.01651	1.09622	0.03402	0.58678					5.1235	0.03684	0.0301	0.05323	0.04831
5.15418	0.01506	1.18616	0.04733	0.5842					5.15418	0.04183	0.03277	0.05013	0.05075
5.18486	0.01682	1.27947	0.06333	0.57546					5.18486	0.04717	0.03601	0.04632	0.05178
5.21553	0.02027	1.37475	0.07774	0.56169					5.21553	0.05193	0.03932	0.04242	0.05142
5.24621	0.02426	1.46999	0.08913	0.54412					5.24621	0.05536	0.04235	0.03952	0.04975
5.27689	0.02846	1.5628	0.09705	0.52394					5.27689	0.05699	0.04483	0.03904	0.04694
5.30757	0.03298	1.65083	0.10155	0.50227					5.30757	0.05675	0.04659	0.04227	0.04324
5.33825	0.03804	1.73205	0.103	0.48002					5.33825	0.05511	0.04752	0.04936	0.03895
5.36893	0.04378	1.80489	0.10197	0.45795					5.36893	0.05318	0.04757	0.05941	0.03442
5.39961	0.05013	1.86839	0.0992	0.43658					5.39961	0.05264	0.04675	0.07122	0.03002
5.43029	0.05682	1.92215	0.09549	0.41625					5.43029	0.05522	0.0451	0.08367	0.02619
5.46097	0.06346	1.96619	0.09168	0.39712					5.46097	0.06162	0.04274	0.09584	0.02337
5.49165	0.06959	2.00079	0.08856	0.37924					5.49165	0.0711	0.03984	0.10688	0.02193
5.52233	0.07477	2.0262	0.08684	0.3625					5.52233	0.08225	0.03669	0.11614	0.02203
5.55301	0.07862	2.04248	0.08711	0.34676					5.55301	0.09364	0.03367	0.12304	0.02353
5.58369	0.08085	2.04926	0.08976	0.33176					5.58369	0.10417	0.03127	0.12718	0.02611
5.61437	0.08128	2.04571	0.09498	0.31725					5.61437	0.11306	0.03002	0.12837	0.02945
5.64505	0.07986	2.03057	0.10268	0.30294					5.64505	0.11986	0.03033	0.1266	0.03327
5.67573	0.07665	2.00234	0.11253	0.28854					5.67573	0.12435	0.0322	0.1221	0.03737
5.70641	0.07183	1.95948	0.12401	0.27383					5.70641	0.12654	0.03529	0.11533	0.04154
5.73709	0.0657	1.90075	0.13647	0.25864					5.73709	0.12654	0.03908	0.10705	0.04557
5.76777	0.05868	1.82551	0.14914	0.24289					5.76777	0.12459	0.04306	0.0982	0.04923
5.79845	0.05131	1.73395	0.16124	0.22662					5.79845	0.12098	0.04679	0.08997	0.0523
5.82913	0.04432	1.62735	0.17201	0.20998					5.82913	0.11609	0.04995	0.08359	0.05455
5.85981	0.03867	1.50819	0.18076	0.19323					5.85981	0.11047	0.05228	0.08003	0.05579
5.89049	0.03549	1.38025	0.18695	0.17669					5.89049	0.10497	0.0536	0.07959	0.05586
5.92117	0.03555	1.2486	0.19016	0.16076					5.92117	0.10076	0.05378	0.08173	0.05464
5.95185	0.03865	1.11947	0.1902	0.14585					5.95185	0.09931	0.05278	0.08534	0.05207
5.98253	0.04382	0.99997	0.18712	0.13236					5.98253	0.10189	0.05058	0.08926	0.04816
6.0132	0.04999	0.89742	0.18116	0.12061					6.0132	0.10889	0.04726	0.09256	0.04294

## Sheet: Fig. 5
Fig. 5b				Fig. 5d
Particle size distribution of Pt-NCs/N-C				Particle size distribution of Pt-NPs/N-C
Particle size (nm)	Distribution (%)			Particle size (nm)	Distribution (%)
0.2	0			4.35	0
0.4	0			5.05	5.3
0.6	5.9			5.75	7.9
0.8	11.8			6.45	28.9
1	29.4			7.15	34.2
1.2	37.3			7.85	13.2
1.4	13.7			8.55	7.9
1.6	2			9.25	2.6
1.8	0			9.95	0
2	0			10.65	0

## Sheet: Fig. 6
Fig. 6a								Fig. 6b								Fig. 6c									Fig. 6d
Reaction results for the hydrogenation of 1-nitro-4-ethynylbenzene								Reaction results for the hydrogenation of 1-ethynyl-4-vinylbenzene								Reaction results for the hydrogenation of 1-ethynyl-4-(phenylethynyl)benzene									Reaction results for the hydrogenation of 1-(dec-1-yn-1-yl)-3-ethynylbenzene
Sample	TOF(h-1)	1a	1b	1c	1d	1e		Sample	TOF(h-1)	2a (%)	2b (%)	2c (%)	2d (%)			Sample	TOF(h-1)	3a (%)	3b (%)	3c (%)					Sample	TOF(h-1)	4a (%)	4b (%)	4c (%)	4d (%)	4e (%)	4f (%)
Pt1/N-C	518	99	0	0	0	0		Pt1/N-C	789	99	0	0	0			Pt1/N-C	252	99	0	0					Pt1/N-C	210	99	0	0	0	0	0
Pt NPs/C	3514	63	8	11	14	4		Pt NPs/C	5342	71	5	14	10			Pt NPs/C	2084	13	12	75					Pt NPs/C	1008	64	10	4	11	6	5

## Sheet: Supplementary Fig. 3
Supplementary Fig. 3
Fourier transform (FT) k3-weighted χ(k)-function of the EXAFS spectra for Pt L3-edge and corresponding R-space fitting curves for the Pt1/N-C catalyst.
R(Å)	Pt1/N-C	Fitting	Pt-N shell	Pt-N-C shell
0	0.08758	0.01395	0.04981	0.06375
0.03068	0.21747	0.19943	0.19263	0.06286
0.06136	0.39599	0.38772	0.36578	0.06043
0.09204	0.55705	0.55587	0.52192	0.05725
0.12272	0.68645	0.69483	0.65111	0.05456
0.1534	0.77513	0.79711	0.74601	0.05378
0.18408	0.81688	0.85703	0.80121	0.05582
0.21476	0.8084	0.87105	0.81336	0.06049
0.24544	0.74944	0.83793	0.7813	0.0666
0.27612	0.64307	0.75886	0.70619	0.07267
0.3068	0.49644	0.63744	0.59143	0.07738
0.33748	0.32423	0.47967	0.44262	0.07973
0.36816	0.17775	0.29397	0.2674	0.07912
0.39884	0.23446	0.09577	0.07739	0.07537
0.42951	0.42836	0.13854	0.13135	0.06877
0.46019	0.63312	0.34537	0.32748	0.06035
0.49087	0.81722	0.54092	0.51064	0.05221
0.52155	0.96419	0.7108	0.66921	0.04789
0.55223	1.06176	0.84421	0.79346	0.0508
0.58291	1.10076	0.93219	0.87532	0.06065
0.61359	1.07536	0.96799	0.90886	0.07407
0.64427	0.98379	0.94752	0.89087	0.08786
0.67495	0.82977	0.86992	0.82159	0.09972
0.70563	0.62696	0.73839	0.70606	0.10806
0.73631	0.42041	0.56252	0.55792	0.11177
0.76699	0.37072	0.36939	0.41327	0.1102
0.79767	0.5957	0.26637	0.36512	0.10313
0.82835	0.93289	0.41295	0.49083	0.09096
0.85903	1.29278	0.67618	0.7141	0.07495
0.88971	1.63866	0.95674	0.96084	0.05814
0.92039	1.94527	1.22027	1.19522	0.0478
0.95107	2.19113	1.4451	1.39441	0.05368
0.98175	2.35742	1.61337	1.54038	0.07345
1.01243	2.42818	1.70994	1.61817	0.09811
1.04311	2.39091	1.72274	1.61584	0.12226
1.07379	2.23709	1.64369	1.52513	0.14281
1.10447	1.96275	1.47046	1.34282	0.15766
1.13515	1.56898	1.21081	1.0743	0.1653
1.16583	1.0632	0.89854	0.74882	0.16476
1.1965	0.46996	0.66494	0.5104	0.15567
1.22718	0.33816	0.81167	0.72142	0.13841
1.25786	1.07559	1.3189	1.26576	0.11451
1.28854	1.89856	1.97898	1.92937	0.08774
1.31922	2.75247	2.70729	2.64866	0.06789
1.3499	3.60852	3.46309	3.39127	0.0724
1.38058	4.43967	4.21612	4.13102	0.10154
1.41126	5.21986	4.93959	4.84358	0.13996
1.44194	5.92478	5.60882	5.50595	0.17841
1.47262	6.53266	6.20136	6.09688	0.21192
1.5033	7.02518	6.69764	6.59746	0.23707
1.53398	7.38813	7.08156	6.99179	0.25129
1.56466	7.61202	7.34115	7.26755	0.25268
1.59534	7.69237	7.46901	7.41645	0.24009
1.62602	7.62992	7.46268	7.43461	0.21323
1.6567	7.43054	7.32471	7.32259	0.1729
1.68738	7.10498	7.06265	7.0855	0.12167
1.71806	6.66835	6.68879	6.73269	0.06876
1.74874	6.13957	6.21971	6.27746	0.06258
1.77942	5.54049	5.67574	5.73661	0.12377
1.8101	4.89513	5.08028	5.12983	0.19928
1.84078	4.22867	4.45904	4.47923	0.27416
1.87146	3.56663	3.83927	3.80886	0.3421
1.90214	2.93394	3.2489	3.14468	0.3982
1.93282	2.3542	2.71531	2.51527	0.43834
1.9635	1.84881	2.26304	1.95423	0.45924
1.99418	1.43541	1.90912	1.50454	0.45898
2.02485	1.12438	1.65556	1.21858	0.4377
2.05553	0.91208	1.48381	1.12598	0.39928
2.08621	0.77613	1.35947	1.17963	0.35492
2.11689	0.6851	1.24703	1.2877	0.32921
2.14757	0.62131	1.12371	1.38334	0.35708
2.17825	0.59826	0.98718	1.43473	0.4531
2.20893	0.65316	0.86193	1.43125	0.60127
2.23961	0.80513	0.80429	1.37384	0.78124
2.27029	1.03509	0.8754	1.27015	0.9784
2.30097	1.31117	1.07623	1.13226	1.18193
2.33165	1.60546	1.35616	0.97574	1.38286
2.36233	1.89542	1.66632	0.81944	1.57327
2.39301	2.16258	1.97253	0.6856	1.74601
2.42369	2.39181	2.25082	0.59706	1.89478
2.45437	2.57116	2.48366	0.56619	2.01423
2.48505	2.69193	2.65839	0.58206	2.10013
2.51573	2.74876	2.76655	0.61775	2.14948
2.54641	2.73959	2.80367	0.64881	2.16064
2.57709	2.66562	2.76904	0.66029	2.13337
2.60777	2.53108	2.66544	0.64538	2.0688
2.63845	2.34289	2.4988	0.6029	1.96945
2.66913	2.11034	2.27776	0.53574	1.83906
2.69981	1.84457	2.01313	0.45012	1.68251
2.73049	1.55826	1.7173	0.35614	1.50558
2.76117	1.26527	1.40368	0.27054	1.31483
2.79184	0.98088	1.08625	0.22199	1.11742
2.82252	0.723	0.77958	0.23578	0.92106
2.8532	0.51609	0.50064	0.2934	0.73415
2.88388	0.39525	0.28056	0.3607	0.5664
2.91456	0.38028	0.21122	0.41856	0.43014
2.94524	0.42724	0.30678	0.45823	0.34091
2.97592	0.47793	0.41962	0.47594	0.30895
3.0066	0.50412	0.50011	0.47089	0.32142
3.03728	0.49779	0.53935	0.44446	0.3501
3.06796	0.46162	0.5377	0.39994	0.37421
3.09864	0.40711	0.49916	0.3425	0.38407
3.12932	0.35767	0.42985	0.27977	0.37655
3.16	0.3494	0.33724	0.2233	0.35202
3.19068	0.40633	0.22977	0.19006	0.31281
3.22136	0.51403	0.11773	0.19363	0.26254
3.25204	0.64425	0.04372	0.2261	0.20595
3.28272	0.77606	0.12205	0.26793	0.14959
3.3134	0.89576	0.21263	0.30543	0.10477
3.34408	0.99413	0.28681	0.33151	0.09125
3.37476	1.06513	0.33952	0.3429	0.11297
3.40544	1.10546	0.36859	0.33863	0.1465
3.43612	1.11458	0.3736	0.31943	0.17667
3.4668	1.09498	0.35569	0.2874	0.19776
3.49748	1.05262	0.31729	0.24598	0.20771
3.52816	0.99762	0.26194	0.20025	0.2061
3.55884	0.94483	0.19401	0.15791	0.19351
3.58952	0.913	0.11858	0.13071	0.1713
3.62019	0.92048	0.04308	0.1298	0.14135
3.65087	0.97725	0.04518	0.15116	0.10605
3.68155	1.08008	0.11294	0.18038	0.06839
3.71223	1.21606	0.17317	0.207	0.03433
3.74291	1.36967	0.22073	0.22572	0.02997
3.77359	1.52706	0.25327	0.23414	0.05738
3.80427	1.67718	0.26967	0.23159	0.08559
3.83495	1.81167	0.26985	0.2186	0.10841
3.86563	1.92443	0.25472	0.19672	0.12413
3.89631	2.01125	0.22607	0.16848	0.1321
3.92699	2.06952	0.18641	0.1376	0.13231
3.95767	2.09798	0.13895	0.10974	0.12522
3.98835	2.09651	0.0878	0.09318	0.11177
4.01903	2.06595	0.04163	0.09461	0.09329
4.04971	2.00789	0.04173	0.11023	0.07152
4.08039	1.92454	0.0822	0.13046	0.04902
4.11107	1.81853	0.12177	0.14858	0.03117
4.14175	1.69285	0.15351	0.16113	0.03004
4.17243	1.55074	0.17527	0.16655	0.04439
4.20311	1.39562	0.18617	0.16443	0.06108
4.23379	1.23107	0.18615	0.15517	0.07511
4.26447	1.06081	0.17585	0.13986	0.08481
4.29515	0.88864	0.15652	0.12018	0.08953
4.32583	0.71851	0.12992	0.09855	0.08917
4.35651	0.55443	0.09824	0.07843	0.08399
4.38719	0.40064	0.06429	0.06482	0.0746
4.41786	0.26201	0.03341	0.06242	0.0619
4.44854	0.14659	0.02746	0.0701	0.04709
4.47922	0.0821	0.05106	0.08177	0.03203
4.5099	0.108	0.07625	0.09254	0.0208
4.54058	0.15693	0.09663	0.09983	0.02157
4.57126	0.19099	0.11051	0.10252	0.03182
4.60194	0.20361	0.11726	0.10033	0.04316
4.63262	0.19397	0.11687	0.09358	0.05257
4.6633	0.16314	0.1098	0.08307	0.059
4.69398	0.11339	0.09689	0.07005	0.06205
4.72466	0.04902	0.07931	0.05636	0.06167
4.75534	0.03955	0.05849	0.04479	0.05807
4.78602	0.12514	0.0362	0.03921	0.05169
4.8167	0.21936	0.01609	0.04169	0.04316
4.84738	0.31631	0.01738	0.04934	0.03337
4.87806	0.41287	0.03512	0.05801	0.02363
4.90874	0.50683	0.05181	0.0652	0.01657
4.93942	0.59692	0.06499	0.06971	0.01645
4.9701	0.68293	0.07389	0.07107	0.02221
5.00078	0.76559	0.07825	0.06923	0.02909

## Sheet: Supplementary Fig. 4
Supplementary Fig. 4
XANES Pt L3 edge for Pt1/N-C, PtO2, and Pt foil
Photon Energy (eV)	Pt1/N-C	PtO2	Pt Foil
11519.1	-0.000501281	-0.0053	0.00017063
11524	0.000160599	-0.00402	0.00157
11529	0.00406	-0.00203	0.00364
11534	0.00608	0.00104	0.00674
11539	0.01324	0.00651	0.01151
11544.1	0.01899	0.01579	0.01934
11544.5	0.02204	0.01659	0.02029
11545	0.02669	0.01755	0.02138
11545.5	0.02804	0.01844	0.02253
11546	0.0284	0.01964	0.02383
11546.5	0.02968	0.02116	0.02513
11547	0.0264	0.02295	0.02648
11547.5	0.02964	0.02512	0.02805
11548	0.0359	0.02705	0.02949
11548.5	0.03649	0.02956	0.0312
11549	0.03466	0.03198	0.03311
11549.5	0.04016	0.03414	0.03502
11550	0.04259	0.03656	0.03712
11550.5	0.04486	0.03904	0.03932
11551	0.05016	0.04169	0.04177
11551.5	0.0532	0.04474	0.04426
11552	0.05414	0.04851	0.04701
11552.5	0.05434	0.05319	0.05024
11553	0.05894	0.05866	0.05361
11553.5	0.05822	0.06443	0.05724
11554	0.06386	0.07042	0.06143
11554.5	0.06773	0.07507	0.06541
11555	0.07402	0.07949	0.07005
11555.5	0.08261	0.08428	0.07587
11556	0.08641	0.08902	0.08208
11556.5	0.09054	0.09408	0.08839
11557	0.10133	0.09994	0.09582
11557.5	0.10775	0.10714	0.10424
11558	0.11843	0.11741	0.11332
11558.5	0.1238	0.12907	0.12361
11559	0.14052	0.144	0.13697
11559.5	0.14786	0.16137	0.15123
11560	0.16538	0.1818	0.16754
11560.5	0.18993	0.20599	0.18758
11561	0.21404	0.22955	0.2086
11561.5	0.23956	0.25825	0.23585
11562	0.28102	0.28758	0.27064
11562.5	0.30424	0.32018	0.31002
11563	0.33	0.36142	0.35732
11563.5	0.36083	0.41794	0.41625
11564.1	0.39803	0.50913	0.49374
11564.5	0.43707	0.61161	0.57355
11565	0.48431	0.74393	0.68018
11565.5	0.55746	0.90159	0.81724
11566	0.65067	1.03883	0.94763
11566.5	0.80131	1.18021	1.08327
11567	0.9546	1.30687	1.19119
11567.5	1.16572	1.4501	1.2681
11568	1.37717	1.58323	1.30231
11568.5	1.53477	1.73012	1.30478
11569	1.67551	1.89129	1.28109
11569.5	1.73356	2.0384	1.24809
11570	1.71372	2.15719	1.20903
11570.5	1.67776	2.18038	1.16986
11571	1.59518	2.10489	1.13564
11571.5	1.47786	1.94876	1.10328
11572	1.36236	1.76296	1.0755
11572.5	1.27027	1.57149	1.05299
11573	1.21635	1.42694	1.0359
11573.5	1.16717	1.29466	1.01971
11574	1.13199	1.17627	1.00548
11574.5	1.1143	1.08742	0.99297
11575	1.08327	0.99899	0.9801
11575.5	1.06934	0.91938	0.96915
11576	1.05406	0.85248	0.9603
11576.5	1.04043	0.81147	0.95456
11577	1.02627	0.78514	0.95116
11577.5	1.01497	0.77052	0.95025
11578	1.00579	0.76195	0.95183
11578.5	0.99306	0.7571	0.95591
11579	0.98408	0.75412	0.96162
11579.5	0.97027	0.75225	0.96879
11580	0.97092	0.75128	0.97721
11580.5	0.95903	0.75112	0.98486
11581	0.93853	0.75179	0.99266
11581.5	0.93336	0.75367	0.99924
11582	0.91337	0.75669	1.00341
11582.5	0.90287	0.76085	1.00482
11583	0.89428	0.76525	1.00322
11583.5	0.88227	0.76999	0.99833
11584	0.87062	0.77351	0.99123
11584.5	0.86497	0.77659	0.98178
11585	0.85691	0.77901	0.97075
11585.5	0.86036	0.78099	0.96148
11586	0.85883	0.783	0.95373
11586.5	0.86234	0.78542	0.94844
11587	0.86249	0.78943	0.9453
11587.5	0.85902	0.79517	0.94403
11588	0.85994	0.80361	0.94379
11588.5	0.86111	0.81414	0.94414
11589	0.86537	0.82358	0.9448
11589.5	0.87711	0.83252	0.94613
11590	0.87208	0.84082	0.94823
11590.5	0.8697	0.84794	0.95132
11591	0.8769	0.85527	0.95633
11591.5	0.88218	0.86268	0.96367
11592	0.88168	0.86972	0.97199
11592.5	0.87949	0.87791	0.98222
11593	0.88873	0.88558	0.9926
11593.5	0.88453	0.89458	1.00526
11594	0.88455	0.90063	1.01675
11595	0.89233	0.91106	1.04087
11596.1	0.89509	0.9182	1.05426
11597	0.90649	0.92391	1.05509
11598	0.90799	0.93104	1.04537
11599	0.92562	0.94104	1.03136
11600	0.93651	0.95453	1.0161
11601	0.95926	0.96558	1.00207
11602	0.97839	0.97354	0.9918
11603.1	0.99956	0.98119	0.9855
11604	1.01503	0.98847	0.98214
11605	1.02449	0.99829	0.9798
11606	1.02974	1.00992	0.97575
11607	1.04183	1.0215	0.97013
11608	1.04962	1.03423	0.96289
11609	1.04858	1.04665	0.95776
11610	1.05251	1.06272	0.9553
11611	1.05652	1.0833	0.95612
11612	1.05799	1.10654	0.96108
11613	1.07097	1.12288	0.96838
11614	1.07045	1.13336	0.97733
11615	1.06869	1.14193	0.98686
11616	1.07616	1.14935	0.99658
11617	1.07426	1.15328	1.00654
11618.1	1.06709	1.15003	1.01715
11619	1.07022	1.14057	1.02612
11620	1.06092	1.12874	1.03376
11621	1.0539	1.11497	1.03934
11622	1.04773	1.09914	1.04212
11623	1.04157	1.07779	1.04223
11624	1.03822	1.05947	1.03983
11625	1.02524	1.04604	1.03651
11626	1.02554	1.03532	1.03248
11627	1.02022	1.02546	1.02854
11628	1.01246	1.01281	1.0248
11629	1.00501	0.99802	1.02136
11630	0.99272	0.98432	1.01786
11631	0.98394	0.97314	1.01423
11632	0.98366	0.96492	1.01115
11633.1	0.97538	0.95813	1.00851
11634	0.9772	0.95249	1.0065
11635	0.98517	0.94754	1.00489
11636	0.98182	0.94522	1.00328
11637	0.97086	0.94428	1.0009
11638.1	0.96986	0.94401	0.99771
11639	0.9678	0.94416	0.99382
11640	0.96485	0.94457	0.9899
11641	0.96541	0.94558	0.98502
11642	0.9641	0.94685	0.98006
11643	0.96335	0.94827	0.97522
11644	0.96078	0.94974	0.97057
11645.1	0.97109	0.95134	0.96659
11646	0.97565	0.95299	0.96375
11647	0.97086	0.95476	0.96138
11648	0.97439	0.95623	0.95946
11649	0.96539	0.95739	0.95825
11650	0.96187	0.95842	0.95733
11651	0.96452	0.95947	0.95692
11652	0.96144	0.96048	0.95731
11653	0.96009	0.96163	0.95839
11654	0.96206	0.96247	0.96059
11655	0.9616	0.96322	0.96369
11656.1	0.97025	0.96416	0.96787
11657	0.95873	0.96496	0.97259
11658	0.95424	0.96596	0.97766
11659	0.96268	0.96725	0.98273
11660	0.95723	0.96853	0.98788
11661	0.96057	0.96967	0.99254
11662.1	0.96302	0.97093	0.99625
11663	0.96614	0.9724	0.9992
11664	0.96988	0.97435	1.00252
11665	0.97192	0.97685	1.00445
11666	0.9717	0.97947	1.00513
11667	0.97269	0.98186	1.00609
11668	0.97417	0.98457	1.00619
11669	0.97669	0.98744	1.00599
11670	0.97929	0.99107	1.00544
11671	0.98155	0.99507	1.00469
11672	0.98037	0.99819	1.00394
11673	0.98071	1.00084	1.00341
11674	0.98501	1.0035	1.00265
11675	0.9877	1.00665	1.00178
11676	0.98897	1.01053	1.00072
11677	0.99254	1.01487	0.99987
11678	0.99939	1.01913	0.99909
11679	1.00007	1.0228	0.99858
11680	0.99942	1.02607	0.99844

## Sheet: Supplementary Fig. 5
Supplementary Fig. 5c
Particle size distribution of Pt-NPs/N-C(1:0)
Particle size (nm)	Distribution (%)
2.15	0
2.45	0
2.75	0
3.05	0
3.35	8.69565
3.65	17.3913
3.95	60.8696
4.25	8.69565
4.55	4.34783
4.85	0

## Sheet: Supplementary Fig. 6
Supplementary Fig. 6c
XRD pattern of Ti1/N-C
2 Theta (Degree)	Ti1/N-C	2 Theta (Degree)	Ti-PDF#44-1288
10.0093	548	38.481	100
10.029	508	55.541	12
10.0487	508	69.605	17
10.0684	482	--	--
10.0881	496	--	--
10.1078	472	--	--
10.1275	455	--	--
10.1471	496	--	--
10.1668	537	--	--
10.1865	461	--	--
10.2062	459	--	--
10.2259	528	--	--
10.2456	544	--	--
10.2653	523	--	--
10.285	515	--	--
10.3047	519	--	--
10.3243	496	--	--
10.344	469	--	--
10.3637	454	--	--
10.3834	499	--	--
10.4031	506	--	--
10.4228	551	--	--
10.4425	497	--	--
10.4622	504	--	--
10.4819	490	--	--
10.5015	496	--	--
10.5212	494	--	--
10.5409	490	--	--
10.5606	474	--	--
10.5803	442	--	--
10.6	446	--	--
10.6197	487	--	--
10.6394	508	--	--
10.6591	466	--	--
10.6787	519	--	--
10.6984	492	--	--
10.7181	492	--	--
10.7378	461	--	--
10.7575	490	--	--
10.7772	486	--	--
10.7969	507	--	--
10.8166	489	--	--
10.8363	472	--	--
10.856	509	--	--
10.8756	502	--	--
10.8953	481	--	--
10.915	510	--	--
10.9347	494	--	--
10.9544	487	--	--
10.9741	490	--	--
10.9938	517	--	--
11.0135	473	--	--
11.0332	489	--	--
11.0528	476	--	--
11.0725	502	--	--
11.0922	506	--	--
11.1119	481	--	--
11.1316	528	--	--
11.1513	464	--	--
11.171	483	--	--
11.1907	515	--	--
11.2104	495	--	--
11.23	514	--	--
11.2497	472	--	--
11.2694	530	--	--
11.2891	527	--	--
11.3088	486	--	--
11.3285	518	--	--
11.3482	536	--	--
11.3679	528	--	--
11.3876	483	--	--
11.4072	539	--	--
11.4269	528	--	--
11.4466	506	--	--
11.4663	508	--	--
11.486	481	--	--
11.5057	466	--	--
11.5254	465	--	--
11.5451	464	--	--
11.5648	479	--	--
11.5844	514	--	--
11.6041	524	--	--
11.6238	516	--	--
11.6435	506	--	--
11.6632	515	--	--
11.6829	532	--	--
11.7026	507	--	--
11.7223	529	--	--
11.742	487	--	--
11.7616	520	--	--
11.7813	492	--	--
11.801	488	--	--
11.8207	526	--	--
11.8404	480	--	--
11.8601	490	--	--
11.8798	507	--	--
11.8995	492	--	--
11.9192	513	--	--
11.9389	461	--	--
11.9585	539	--	--
11.9782	520	--	--
11.9979	510	--	--
12.0176	506	--	--
12.0373	538	--	--
12.057	515	--	--
12.0767	505	--	--
12.0964	517	--	--
12.1161	488	--	--
12.1357	488	--	--
12.1554	517	--	--
12.1751	509	--	--
12.1948	512	--	--
12.2145	526	--	--
12.2342	500	--	--
12.2539	497	--	--
12.2736	521	--	--
12.2933	505	--	--
12.3129	526	--	--
12.3326	497	--	--
12.3523	492	--	--
12.372	468	--	--
12.3917	512	--	--
12.4114	471	--	--
12.4311	513	--	--
12.4508	521	--	--
12.4705	478	--	--
12.4901	536	--	--
12.5098	494	--	--
12.5295	511	--	--
12.5492	499	--	--
12.5689	504	--	--
12.5886	468	--	--
12.6083	475	--	--
12.628	498	--	--
12.6477	502	--	--
12.6673	488	--	--
12.687	533	--	--
12.7067	493	--	--
12.7264	516	--	--
12.7461	532	--	--
12.7658	531	--	--
12.7855	532	--	--
12.8052	493	--	--
12.8249	515	--	--
12.8446	498	--	--
12.8642	506	--	--
12.8839	483	--	--
12.9036	502	--	--
12.9233	519	--	--
12.943	501	--	--
12.9627	513	--	--
12.9824	520	--	--
13.0021	502	--	--
13.0218	505	--	--
13.0414	555	--	--
13.0611	549	--	--
13.0808	521	--	--
13.1005	514	--	--
13.1202	532	--	--
13.1399	539	--	--
13.1596	539	--	--
13.1793	486	--	--
13.199	514	--	--
13.2186	507	--	--
13.2383	457	--	--
13.258	508	--	--
13.2777	556	--	--
13.2974	486	--	--
13.3171	508	--	--
13.3368	500	--	--
13.3565	502	--	--
13.3762	498	--	--
13.3958	559	--	--
13.4155	500	--	--
13.4352	546	--	--
13.4549	499	--	--
13.4746	497	--	--
13.4943	502	--	--
13.514	498	--	--
13.5337	498	--	--
13.5534	539	--	--
13.573	512	--	--
13.5927	485	--	--
13.6124	523	--	--
13.6321	561	--	--
13.6518	515	--	--
13.6715	530	--	--
13.6912	503	--	--
13.7109	543	--	--
13.7306	547	--	--
13.7502	518	--	--
13.7699	528	--	--
13.7896	533	--	--
13.8093	486	--	--
13.829	491	--	--
13.8487	511	--	--
13.8684	504	--	--
13.8881	550	--	--
13.9078	553	--	--
13.9275	537	--	--
13.9471	528	--	--
13.9668	547	--	--
13.9865	546	--	--
14.0062	500	--	--
14.0259	529	--	--
14.0456	501	--	--
14.0653	579	--	--
14.085	533	--	--
14.1047	560	--	--
14.1243	579	--	--
14.144	510	--	--
14.1637	563	--	--
14.1834	517	--	--
14.2031	579	--	--
14.2228	558	--	--
14.2425	507	--	--
14.2622	522	--	--
14.2819	509	--	--
14.3015	513	--	--
14.3212	534	--	--
14.3409	522	--	--
14.3606	567	--	--
14.3803	520	--	--
14.4	539	--	--
14.4197	502	--	--
14.4394	497	--	--
14.4591	577	--	--
14.4787	519	--	--
14.4984	558	--	--
14.5181	492	--	--
14.5378	507	--	--
14.5575	539	--	--
14.5772	554	--	--
14.5969	482	--	--
14.6166	558	--	--
14.6363	560	--	--
14.6559	522	--	--
14.6756	530	--	--
14.6953	538	--	--
14.715	562	--	--
14.7347	511	--	--
14.7544	549	--	--
14.7741	586	--	--
14.7938	537	--	--
14.8135	521	--	--
14.8331	503	--	--
14.8528	582	--	--
14.8725	540	--	--
14.8922	522	--	--
14.9119	568	--	--
14.9316	529	--	--
14.9513	536	--	--
14.971	548	--	--
14.9907	498	--	--
15.0104	493	--	--
15.03	547	--	--
15.0497	510	--	--
15.0694	565	--	--
15.0891	546	--	--
15.1088	553	--	--
15.1285	560	--	--
15.1482	546	--	--
15.1679	593	--	--
15.1876	535	--	--
15.2072	559	--	--
15.2269	551	--	--
15.2466	568	--	--
15.2663	530	--	--
15.286	550	--	--
15.3057	530	--	--
15.3254	552	--	--
15.3451	518	--	--
15.3648	503	--	--
15.3844	571	--	--
15.4041	549	--	--
15.4238	572	--	--
15.4435	570	--	--
15.4632	617	--	--
15.4829	556	--	--
15.5026	565	--	--
15.5223	542	--	--
15.542	587	--	--
15.5616	583	--	--
15.5813	559	--	--
15.601	545	--	--
15.6207	544	--	--
15.6404	523	--	--
15.6601	535	--	--
15.6798	541	--	--
15.6995	546	--	--
15.7192	582	--	--
15.7388	526	--	--
15.7585	589	--	--
15.7782	541	--	--
15.7979	586	--	--
15.8176	601	--	--
15.8373	485	--	--
15.857	584	--	--
15.8767	567	--	--
15.8964	525	--	--
15.916	541	--	--
15.9357	582	--	--
15.9554	543	--	--
15.9751	567	--	--
15.9948	556	--	--
16.0145	553	--	--
16.0342	583	--	--
16.0539	585	--	--
16.0736	575	--	--
16.0933	583	--	--
16.1129	591	--	--
16.1326	577	--	--
16.1523	546	--	--
16.172	546	--	--
16.1917	569	--	--
16.2114	534	--	--
16.2311	576	--	--
16.2508	547	--	--
16.2705	553	--	--
16.2901	562	--	--
16.3098	553	--	--
16.3295	582	--	--
16.3492	571	--	--
16.3689	541	--	--
16.3886	583	--	--
16.4083	540	--	--
16.428	574	--	--
16.4477	535	--	--
16.4673	533	--	--
16.487	570	--	--
16.5067	573	--	--
16.5264	607	--	--
16.5461	542	--	--
16.5658	599	--	--
16.5855	538	--	--
16.6052	587	--	--
16.6249	592	--	--
16.6445	583	--	--
16.6642	617	--	--
16.6839	623	--	--
16.7036	595	--	--
16.7233	578	--	--
16.743	558	--	--
16.7627	564	--	--
16.7824	605	--	--
16.8021	581	--	--
16.8217	584	--	--
16.8414	569	--	--
16.8611	579	--	--
16.8808	601	--	--
16.9005	599	--	--
16.9202	601	--	--
16.9399	564	--	--
16.9596	567	--	--
16.9793	585	--	--
16.999	594	--	--
17.0186	618	--	--
17.0383	619	--	--
17.058	589	--	--
17.0777	562	--	--
17.0974	551	--	--
17.1171	572	--	--
17.1368	647	--	--
17.1565	601	--	--
17.1762	589	--	--
17.1958	618	--	--
17.2155	618	--	--
17.2352	569	--	--
17.2549	588	--	--
17.2746	544	--	--
17.2943	607	--	--
17.314	576	--	--
17.3337	595	--	--
17.3534	613	--	--
17.373	566	--	--
17.3927	602	--	--
17.4124	569	--	--
17.4321	560	--	--
17.4518	612	--	--
17.4715	596	--	--
17.4912	560	--	--
17.5109	595	--	--
17.5306	605	--	--
17.5502	646	--	--
17.5699	599	--	--
17.5896	617	--	--
17.6093	601	--	--
17.629	629	--	--
17.6487	588	--	--
17.6684	608	--	--
17.6881	623	--	--
17.7078	587	--	--
17.7274	592	--	--
17.7471	594	--	--
17.7668	610	--	--
17.7865	636	--	--
17.8062	614	--	--
17.8259	591	--	--
17.8456	573	--	--
17.8653	605	--	--
17.885	640	--	--
17.9046	611	--	--
17.9243	591	--	--
17.944	600	--	--
17.9637	598	--	--
17.9834	634	--	--
18.0031	625	--	--
18.0228	602	--	--
18.0425	639	--	--
18.0622	589	--	--
18.0819	623	--	--
18.1015	609	--	--
18.1212	642	--	--
18.1409	605	--	--
18.1606	623	--	--
18.1803	595	--	--
18.2	573	--	--
18.2197	635	--	--
18.2394	662	--	--
18.2591	630	--	--
18.2787	591	--	--
18.2984	596	--	--
18.3181	624	--	--
18.3378	624	--	--
18.3575	612	--	--
18.3772	616	--	--
18.3969	601	--	--
18.4166	602	--	--
18.4363	611	--	--
18.4559	613	--	--
18.4756	573	--	--
18.4953	643	--	--
18.515	615	--	--
18.5347	590	--	--
18.5544	605	--	--
18.5741	676	--	--
18.5938	619	--	--
18.6135	622	--	--
18.6331	646	--	--
18.6528	574	--	--
18.6725	578	--	--
18.6922	628	--	--
18.7119	629	--	--
18.7316	617	--	--
18.7513	669	--	--
18.771	627	--	--
18.7907	634	--	--
18.8103	596	--	--
18.83	602	--	--
18.8497	624	--	--
18.8694	609	--	--
18.8891	627	--	--
18.9088	667	--	--
18.9285	613	--	--
18.9482	624	--	--
18.9679	652	--	--
18.9875	659	--	--
19.0072	607	--	--
19.0269	637	--	--
19.0466	669	--	--
19.0663	637	--	--
19.086	614	--	--
19.1057	703	--	--
19.1254	642	--	--
19.1451	627	--	--
19.1648	629	--	--
19.1844	659	--	--
19.2041	658	--	--
19.2238	634	--	--
19.2435	664	--	--
19.2632	635	--	--
19.2829	630	--	--
19.3026	676	--	--
19.3223	634	--	--
19.342	633	--	--
19.3616	645	--	--
19.3813	663	--	--
19.401	661	--	--
19.4207	621	--	--
19.4404	655	--	--
19.4601	656	--	--
19.4798	662	--	--
19.4995	732	--	--
19.5192	630	--	--
19.5388	610	--	--
19.5585	670	--	--
19.5782	675	--	--
19.5979	649	--	--
19.6176	626	--	--
19.6373	619	--	--
19.657	640	--	--
19.6767	590	--	--
19.6964	633	--	--
19.716	684	--	--
19.7357	616	--	--
19.7554	617	--	--
19.7751	662	--	--
19.7948	655	--	--
19.8145	669	--	--
19.8342	672	--	--
19.8539	683	--	--
19.8736	699	--	--
19.8932	638	--	--
19.9129	629	--	--
19.9326	662	--	--
19.9523	633	--	--
19.972	643	--	--
19.9917	667	--	--
20.0114	623	--	--
20.0311	672	--	--
20.0508	657	--	--
20.0704	642	--	--
20.0901	658	--	--
20.1098	691	--	--
20.1295	665	--	--
20.1492	685	--	--
20.1689	633	--	--
20.1886	678	--	--
20.2083	660	--	--
20.228	657	--	--
20.2477	712	--	--
20.2673	642	--	--
20.287	672	--	--
20.3067	718	--	--
20.3264	672	--	--
20.3461	640	--	--
20.3658	632	--	--
20.3855	687	--	--
20.4052	718	--	--
20.4249	672	--	--
20.4445	678	--	--
20.4642	676	--	--
20.4839	705	--	--
20.5036	668	--	--
20.5233	703	--	--
20.543	671	--	--
20.5627	668	--	--
20.5824	659	--	--
20.6021	674	--	--
20.6217	701	--	--
20.6414	639	--	--
20.6611	676	--	--
20.6808	648	--	--
20.7005	669	--	--
20.7202	682	--	--
20.7399	604	--	--
20.7596	652	--	--
20.7793	666	--	--
20.7989	649	--	--
20.8186	681	--	--
20.8383	667	--	--
20.858	686	--	--
20.8777	684	--	--
20.8974	683	--	--
20.9171	689	--	--
20.9368	676	--	--
20.9565	690	--	--
20.9761	700	--	--
20.9958	692	--	--
21.0155	687	--	--
21.0352	713	--	--
21.0549	631	--	--
21.0746	672	--	--
21.0943	683	--	--
21.114	691	--	--
21.1337	688	--	--
21.1534	695	--	--
21.173	645	--	--
21.1927	681	--	--
21.2124	697	--	--
21.2321	711	--	--
21.2518	723	--	--
21.2715	683	--	--
21.2912	727	--	--
21.3109	665	--	--
21.3306	691	--	--
21.3502	716	--	--
21.3699	703	--	--
21.3896	692	--	--
21.4093	670	--	--
21.429	735	--	--
21.4487	708	--	--
21.4684	653	--	--
21.4881	775	--	--
21.5078	716	--	--
21.5274	696	--	--
21.5471	711	--	--
21.5668	665	--	--
21.5865	715	--	--
21.6062	641	--	--
21.6259	758	--	--
21.6456	661	--	--
21.6653	688	--	--
21.685	696	--	--
21.7046	682	--	--
21.7243	718	--	--
21.744	724	--	--
21.7637	733	--	--
21.7834	689	--	--
21.8031	729	--	--
21.8228	679	--	--
21.8425	677	--	--
21.8622	696	--	--
21.8818	682	--	--
21.9015	691	--	--
21.9212	709	--	--
21.9409	717	--	--
21.9606	693	--	--
21.9803	687	--	--
22	738	--	--
22.0197	703	--	--
22.0394	612	--	--
22.059	708	--	--
22.0787	682	--	--
22.0984	694	--	--
22.1181	765	--	--
22.1378	680	--	--
22.1575	665	--	--
22.1772	689	--	--
22.1969	699	--	--
22.2166	699	--	--
22.2363	670	--	--
22.2559	676	--	--
22.2756	680	--	--
22.2953	701	--	--
22.315	715	--	--
22.3347	707	--	--
22.3544	741	--	--
22.3741	706	--	--
22.3938	711	--	--
22.4135	699	--	--
22.4331	703	--	--
22.4528	640	--	--
22.4725	695	--	--
22.4922	712	--	--
22.5119	723	--	--
22.5316	686	--	--
22.5513	746	--	--
22.571	709	--	--
22.5907	701	--	--
22.6103	668	--	--
22.63	677	--	--
22.6497	710	--	--
22.6694	706	--	--
22.6891	696	--	--
22.7088	721	--	--
22.7285	701	--	--
22.7482	661	--	--
22.7679	722	--	--
22.7875	659	--	--
22.8072	728	--	--
22.8269	681	--	--
22.8466	702	--	--
22.8663	674	--	--
22.886	730	--	--
22.9057	693	--	--
22.9254	686	--	--
22.9451	670	--	--
22.9647	673	--	--
22.9844	706	--	--
23.0041	697	--	--
23.0238	710	--	--
23.0435	728	--	--
23.0632	616	--	--
23.0829	634	--	--
23.1026	700	--	--
23.1223	704	--	--
23.1419	646	--	--
23.1616	702	--	--
23.1813	699	--	--
23.201	705	--	--
23.2207	712	--	--
23.2404	709	--	--
23.2601	726	--	--
23.2798	668	--	--
23.2995	653	--	--
23.3192	695	--	--
23.3388	732	--	--
23.3585	693	--	--
23.3782	695	--	--
23.3979	703	--	--
23.4176	697	--	--
23.4373	701	--	--
23.457	661	--	--
23.4767	672	--	--
23.4964	656	--	--
23.516	659	--	--
23.5357	643	--	--
23.5554	662	--	--
23.5751	666	--	--
23.5948	679	--	--
23.6145	722	--	--
23.6342	667	--	--
23.6539	670	--	--
23.6736	683	--	--
23.6932	623	--	--
23.7129	701	--	--
23.7326	673	--	--
23.7523	674	--	--
23.772	671	--	--
23.7917	702	--	--
23.8114	655	--	--
23.8311	667	--	--
23.8508	688	--	--
23.8704	674	--	--
23.8901	698	--	--
23.9098	635	--	--
23.9295	710	--	--
23.9492	666	--	--
23.9689	646	--	--
23.9886	625	--	--
24.0083	648	--	--
24.028	688	--	--
24.0476	617	--	--
24.0673	697	--	--
24.087	654	--	--
24.1067	662	--	--
24.1264	627	--	--
24.1461	626	--	--
24.1658	614	--	--
24.1855	657	--	--
24.2052	644	--	--
24.2248	639	--	--
24.2445	701	--	--
24.2642	646	--	--
24.2839	655	--	--
24.3036	702	--	--
24.3233	651	--	--
24.343	661	--	--
24.3627	662	--	--
24.3824	686	--	--
24.4021	699	--	--
24.4217	676	--	--
24.4414	641	--	--
24.4611	658	--	--
24.4808	663	--	--
24.5005	627	--	--
24.5202	645	--	--
24.5399	669	--	--
24.5596	629	--	--
24.5793	638	--	--
24.5989	614	--	--
24.6186	643	--	--
24.6383	639	--	--
24.658	650	--	--
24.6777	647	--	--
24.6974	679	--	--
24.7171	618	--	--
24.7368	681	--	--
24.7565	653	--	--
24.7761	661	--	--
24.7958	632	--	--
24.8155	646	--	--
24.8352	644	--	--
24.8549	573	--	--
24.8746	592	--	--
24.8943	609	--	--
24.914	647	--	--
24.9337	654	--	--
24.9533	611	--	--
24.973	610	--	--
24.9927	593	--	--
25.0124	609	--	--
25.0321	640	--	--
25.0518	595	--	--
25.0715	623	--	--
25.0912	624	--	--
25.1109	567	--	--
25.1305	653	--	--
25.1502	600	--	--
25.1699	662	--	--
25.1896	580	--	--
25.2093	619	--	--
25.229	620	--	--
25.2487	616	--	--
25.2684	616	--	--
25.2881	607	--	--
25.3078	600	--	--
25.3274	562	--	--
25.3471	575	--	--
25.3668	594	--	--
25.3865	640	--	--
25.4062	640	--	--
25.4259	628	--	--
25.4456	583	--	--
25.4653	581	--	--
25.485	654	--	--
25.5046	619	--	--
25.5243	624	--	--
25.544	608	--	--
25.5637	577	--	--
25.5834	574	--	--
25.6031	624	--	--
25.6228	646	--	--
25.6425	563	--	--
25.6622	593	--	--
25.6818	620	--	--
25.7015	594	--	--
25.7212	547	--	--
25.7409	572	--	--
25.7606	606	--	--
25.7803	568	--	--
25.8	552	--	--
25.8197	596	--	--
25.8394	589	--	--
25.859	556	--	--
25.8787	607	--	--
25.8984	582	--	--
25.9181	598	--	--
25.9378	619	--	--
25.9575	550	--	--
25.9772	603	--	--
25.9969	553	--	--
26.0166	575	--	--
26.0362	621	--	--
26.0559	571	--	--
26.0756	535	--	--
26.0953	549	--	--
26.115	549	--	--
26.1347	560	--	--
26.1544	535	--	--
26.1741	530	--	--
26.1938	551	--	--
26.2134	565	--	--
26.2331	566	--	--
26.2528	557	--	--
26.2725	528	--	--
26.2922	514	--	--
26.3119	529	--	--
26.3316	548	--	--
26.3513	546	--	--
26.371	560	--	--
26.3907	583	--	--
26.4103	507	--	--
26.43	549	--	--
26.4497	565	--	--
26.4694	558	--	--
26.4891	550	--	--
26.5088	539	--	--
26.5285	534	--	--
26.5482	536	--	--
26.5679	567	--	--
26.5875	515	--	--
26.6072	535	--	--
26.6269	530	--	--
26.6466	535	--	--
26.6663	510	--	--
26.686	532	--	--
26.7057	564	--	--
26.7254	497	--	--
26.7451	533	--	--
26.7647	553	--	--
26.7844	532	--	--
26.8041	525	--	--
26.8238	498	--	--
26.8435	525	--	--
26.8632	540	--	--
26.8829	498	--	--
26.9026	530	--	--
26.9223	484	--	--
26.9419	493	--	--
26.9616	524	--	--
26.9813	505	--	--
27.001	526	--	--
27.0207	522	--	--
27.0404	511	--	--
27.0601	505	--	--
27.0798	530	--	--
27.0995	515	--	--
27.1191	533	--	--
27.1388	481	--	--
27.1585	534	--	--
27.1782	465	--	--
27.1979	517	--	--
27.2176	479	--	--
27.2373	515	--	--
27.257	559	--	--
27.2767	514	--	--
27.2963	491	--	--
27.316	479	--	--
27.3357	486	--	--
27.3554	539	--	--
27.3751	538	--	--
27.3948	475	--	--
27.4145	508	--	--
27.4342	472	--	--
27.4539	468	--	--
27.4736	485	--	--
27.4932	482	--	--
27.5129	480	--	--
27.5326	432	--	--
27.5523	503	--	--
27.572	454	--	--
27.5917	454	--	--
27.6114	445	--	--
27.6311	455	--	--
27.6508	509	--	--
27.6704	495	--	--
27.6901	446	--	--
27.7098	473	--	--
27.7295	493	--	--
27.7492	453	--	--
27.7689	469	--	--
27.7886	422	--	--
27.8083	459	--	--
27.828	468	--	--
27.8476	468	--	--
27.8673	444	--	--
27.887	438	--	--
27.9067	458	--	--
27.9264	454	--	--
27.9461	446	--	--
27.9658	446	--	--
27.9855	472	--	--
28.0052	441	--	--
28.0248	439	--	--
28.0445	433	--	--
28.0642	436	--	--
28.0839	469	--	--
28.1036	423	--	--
28.1233	462	--	--
28.143	425	--	--
28.1627	451	--	--
28.1824	417	--	--
28.202	426	--	--
28.2217	416	--	--
28.2414	468	--	--
28.2611	437	--	--
28.2808	415	--	--
28.3005	433	--	--
28.3202	453	--	--
28.3399	439	--	--
28.3596	421	--	--
28.3792	420	--	--
28.3989	421	--	--
28.4186	438	--	--
28.4383	434	--	--
28.458	447	--	--
28.4777	403	--	--
28.4974	412	--	--
28.5171	379	--	--
28.5368	419	--	--
28.5565	440	--	--
28.5761	396	--	--
28.5958	455	--	--
28.6155	417	--	--
28.6352	394	--	--
28.6549	404	--	--
28.6746	427	--	--
28.6943	409	--	--
28.714	379	--	--
28.7337	414	--	--
28.7533	403	--	--
28.773	407	--	--
28.7927	396	--	--
28.8124	389	--	--
28.8321	384	--	--
28.8518	404	--	--
28.8715	394	--	--
28.8912	428	--	--
28.9109	395	--	--
28.9305	431	--	--
28.9502	380	--	--
28.9699	389	--	--
28.9896	362	--	--
29.0093	426	--	--
29.029	418	--	--
29.0487	356	--	--
29.0684	425	--	--
29.0881	390	--	--
29.1077	392	--	--
29.1274	402	--	--
29.1471	407	--	--
29.1668	351	--	--
29.1865	407	--	--
29.2062	399	--	--
29.2259	368	--	--
29.2456	353	--	--
29.2653	366	--	--
29.2849	414	--	--
29.3046	403	--	--
29.3243	402	--	--
29.344	368	--	--
29.3637	378	--	--
29.3834	396	--	--
29.4031	376	--	--
29.4228	402	--	--
29.4425	398	--	--
29.4622	394	--	--
29.4818	351	--	--
29.5015	372	--	--
29.5212	375	--	--
29.5409	401	--	--
29.5606	389	--	--
29.5803	383	--	--
29.6	360	--	--
29.6197	397	--	--
29.6394	359	--	--
29.659	363	--	--
29.6787	369	--	--
29.6984	373	--	--
29.7181	382	--	--
29.7378	376	--	--
29.7575	385	--	--
29.7772	348	--	--
29.7969	347	--	--
29.8166	359	--	--
29.8362	387	--	--
29.8559	365	--	--
29.8756	363	--	--
29.8953	368	--	--
29.915	366	--	--
29.9347	389	--	--
29.9544	396	--	--
29.9741	373	--	--
29.9938	361	--	--
30.0134	332	--	--
30.0331	341	--	--
30.0528	346	--	--
30.0725	348	--	--
30.0922	345	--	--
30.1119	366	--	--
30.1316	369	--	--
30.1513	376	--	--
30.171	345	--	--
30.1906	342	--	--
30.2103	329	--	--
30.23	334	--	--
30.2497	336	--	--
30.2694	381	--	--
30.2891	332	--	--
30.3088	336	--	--
30.3285	338	--	--
30.3482	342	--	--
30.3678	382	--	--
30.3875	343	--	--
30.4072	351	--	--
30.4269	351	--	--
30.4466	392	--	--
30.4663	303	--	--
30.486	318	--	--
30.5057	342	--	--
30.5254	327	--	--
30.5451	351	--	--
30.5647	350	--	--
30.5844	299	--	--
30.6041	305	--	--
30.6238	370	--	--
30.6435	324	--	--
30.6632	349	--	--
30.6829	317	--	--
30.7026	342	--	--
30.7223	338	--	--
30.7419	324	--	--
30.7616	309	--	--
30.7813	318	--	--
30.801	322	--	--
30.8207	289	--	--
30.8404	314	--	--
30.8601	297	--	--
30.8798	322	--	--
30.8995	353	--	--
30.9191	306	--	--
30.9388	315	--	--
30.9585	310	--	--
30.9782	314	--	--
30.9979	305	--	--
31.0176	342	--	--
31.0373	292	--	--
31.057	295	--	--
31.0767	340	--	--
31.0963	319	--	--
31.116	301	--	--
31.1357	323	--	--
31.1554	318	--	--
31.1751	306	--	--
31.1948	325	--	--
31.2145	310	--	--
31.2342	324	--	--
31.2539	330	--	--
31.2735	339	--	--
31.2932	326	--	--
31.3129	309	--	--
31.3326	317	--	--
31.3523	318	--	--
31.372	342	--	--
31.3917	310	--	--
31.4114	296	--	--
31.4311	335	--	--
31.4507	321	--	--
31.4704	280	--	--
31.4901	307	--	--
31.5098	289	--	--
31.5295	310	--	--
31.5492	326	--	--
31.5689	315	--	--
31.5886	308	--	--
31.6083	317	--	--
31.628	316	--	--
31.6476	312	--	--
31.6673	293	--	--
31.687	294	--	--
31.7067	295	--	--
31.7264	279	--	--
31.7461	302	--	--
31.7658	315	--	--
31.7855	317	--	--
31.8052	307	--	--
31.8248	291	--	--
31.8445	267	--	--
31.8642	300	--	--
31.8839	323	--	--
31.9036	319	--	--
31.9233	292	--	--
31.943	288	--	--
31.9627	283	--	--
31.9824	268	--	--
32.002	274	--	--
32.0217	283	--	--
32.0414	288	--	--
32.0611	320	--	--
32.0808	306	--	--
32.1005	292	--	--
32.1202	289	--	--
32.1399	286	--	--
32.1596	279	--	--
32.1792	288	--	--
32.1989	273	--	--
32.2186	322	--	--
32.2383	300	--	--
32.258	302	--	--
32.2777	293	--	--
32.2974	305	--	--
32.3171	268	--	--
32.3368	289	--	--
32.3564	272	--	--
32.3761	295	--	--
32.3958	301	--	--
32.4155	270	--	--
32.4352	282	--	--
32.4549	302	--	--
32.4746	252	--	--
32.4943	257	--	--
32.514	283	--	--
32.5337	287	--	--
32.5533	291	--	--
32.573	268	--	--
32.5927	257	--	--
32.6124	276	--	--
32.6321	277	--	--
32.6518	274	--	--
32.6715	271	--	--
32.6912	270	--	--
32.7109	303	--	--
32.7305	282	--	--
32.7502	275	--	--
32.7699	285	--	--
32.7896	281	--	--
32.8093	294	--	--
32.829	290	--	--
32.8487	279	--	--
32.8684	246	--	--
32.8881	257	--	--
32.9077	293	--	--
32.9274	258	--	--
32.9471	269	--	--
32.9668	286	--	--
32.9865	238	--	--
33.0062	258	--	--
33.0259	287	--	--
33.0456	253	--	--
33.0653	295	--	--
33.0849	304	--	--
33.1046	256	--	--
33.1243	283	--	--
33.144	278	--	--
33.1637	283	--	--
33.1834	267	--	--
33.2031	257	--	--
33.2228	243	--	--
33.2425	305	--	--
33.2621	280	--	--
33.2818	286	--	--
33.3015	276	--	--
33.3212	262	--	--
33.3409	270	--	--
33.3606	248	--	--
33.3803	257	--	--
33.4	278	--	--
33.4197	264	--	--
33.4393	265	--	--
33.459	240	--	--
33.4787	262	--	--
33.4984	216	--	--
33.5181	246	--	--
33.5378	261	--	--
33.5575	273	--	--
33.5772	248	--	--
33.5969	251	--	--
33.6166	273	--	--
33.6362	274	--	--
33.6559	274	--	--
33.6756	257	--	--
33.6953	266	--	--
33.715	279	--	--
33.7347	258	--	--
33.7544	235	--	--
33.7741	255	--	--
33.7938	241	--	--
33.8134	250	--	--
33.8331	280	--	--
33.8528	247	--	--
33.8725	265	--	--
33.8922	236	--	--
33.9119	259	--	--
33.9316	244	--	--
33.9513	280	--	--
33.971	268	--	--
33.9906	247	--	--
34.0103	250	--	--
34.03	246	--	--
34.0497	230	--	--
34.0694	242	--	--
34.0891	281	--	--
34.1088	270	--	--
34.1285	227	--	--
34.1482	259	--	--
34.1678	268	--	--
34.1875	260	--	--
34.2072	248	--	--
34.2269	253	--	--
34.2466	262	--	--
34.2663	246	--	--
34.286	278	--	--
34.3057	262	--	--
34.3254	248	--	--
34.345	273	--	--
34.3647	267	--	--
34.3844	238	--	--
34.4041	263	--	--
34.4238	224	--	--
34.4435	245	--	--
34.4632	221	--	--
34.4829	241	--	--
34.5026	249	--	--
34.5222	244	--	--
34.5419	243	--	--
34.5616	247	--	--
34.5813	240	--	--
34.601	235	--	--
34.6207	239	--	--
34.6404	270	--	--
34.6601	218	--	--
34.6798	229	--	--
34.6995	262	--	--
34.7191	245	--	--
34.7388	251	--	--
34.7585	245	--	--
34.7782	230	--	--
34.7979	238	--	--
34.8176	253	--	--
34.8373	254	--	--
34.857	226	--	--
34.8767	261	--	--
34.8963	241	--	--
34.916	222	--	--
34.9357	267	--	--
34.9554	247	--	--
34.9751	225	--	--
34.9948	258	--	--
35.0145	240	--	--
35.0342	242	--	--
35.0539	229	--	--
35.0735	216	--	--
35.0932	207	--	--
35.1129	202	--	--
35.1326	220	--	--
35.1523	216	--	--
35.172	237	--	--
35.1917	228	--	--
35.2114	235	--	--
35.2311	251	--	--
35.2507	220	--	--
35.2704	240	--	--
35.2901	234	--	--
35.3098	241	--	--
35.3295	239	--	--
35.3492	240	--	--
35.3689	219	--	--
35.3886	242	--	--
35.4083	245	--	--
35.4279	228	--	--
35.4476	229	--	--
35.4673	244	--	--
35.487	226	--	--
35.5067	231	--	--
35.5264	234	--	--
35.5461	209	--	--
35.5658	222	--	--
35.5855	254	--	--
35.6051	223	--	--
35.6248	222	--	--
35.6445	199	--	--
35.6642	237	--	--
35.6839	225	--	--
35.7036	235	--	--
35.7233	208	--	--
35.743	222	--	--
35.7627	235	--	--
35.7824	228	--	--
35.802	234	--	--
35.8217	238	--	--
35.8414	222	--	--
35.8611	235	--	--
35.8808	223	--	--
35.9005	238	--	--
35.9202	231	--	--
35.9399	225	--	--
35.9596	212	--	--
35.9792	231	--	--
35.9989	204	--	--
36.0186	213	--	--
36.0383	253	--	--
36.058	250	--	--
36.0777	238	--	--
36.0974	225	--	--
36.1171	245	--	--
36.1368	219	--	--
36.1564	220	--	--
36.1761	238	--	--
36.1958	206	--	--
36.2155	228	--	--
36.2352	210	--	--
36.2549	226	--	--
36.2746	222	--	--
36.2943	208	--	--
36.314	230	--	--
36.3336	226	--	--
36.3533	247	--	--
36.373	226	--	--
36.3927	214	--	--
36.4124	208	--	--
36.4321	227	--	--
36.4518	234	--	--
36.4715	216	--	--
36.4912	241	--	--
36.5108	217	--	--
36.5305	209	--	--
36.5502	204	--	--
36.5699	208	--	--
36.5896	227	--	--
36.6093	191	--	--
36.629	223	--	--
36.6487	224	--	--
36.6684	208	--	--
36.6881	210	--	--
36.7077	208	--	--
36.7274	219	--	--
36.7471	217	--	--
36.7668	217	--	--
36.7865	211	--	--
36.8062	210	--	--
36.8259	202	--	--
36.8456	234	--	--
36.8653	202	--	--
36.8849	218	--	--
36.9046	227	--	--
36.9243	231	--	--
36.944	240	--	--
36.9637	225	--	--
36.9834	224	--	--
37.0031	211	--	--
37.0228	235	--	--
37.0425	237	--	--
37.0621	217	--	--
37.0818	207	--	--
37.1015	240	--	--
37.1212	202	--	--
37.1409	240	--	--
37.1606	213	--	--
37.1803	209	--	--
37.2	216	--	--
37.2197	183	--	--
37.2393	229	--	--
37.259	217	--	--
37.2787	220	--	--
37.2984	201	--	--
37.3181	200	--	--
37.3378	198	--	--
37.3575	216	--	--
37.3772	228	--	--
37.3969	183	--	--
37.4165	207	--	--
37.4362	201	--	--
37.4559	223	--	--
37.4756	236	--	--
37.4953	222	--	--
37.515	216	--	--
37.5347	213	--	--
37.5544	217	--	--
37.5741	216	--	--
37.5937	214	--	--
37.6134	215	--	--
37.6331	230	--	--
37.6528	192	--	--
37.6725	226	--	--
37.6922	226	--	--
37.7119	214	--	--
37.7316	214	--	--
37.7513	219	--	--
37.771	224	--	--
37.7906	206	--	--
37.8103	205	--	--
37.83	216	--	--
37.8497	232	--	--
37.8694	209	--	--
37.8891	233	--	--
37.9088	197	--	--
37.9285	210	--	--
37.9482	194	--	--
37.9678	217	--	--
37.9875	205	--	--
38.0072	168	--	--
38.0269	225	--	--
38.0466	216	--	--
38.0663	212	--	--
38.086	240	--	--
38.1057	218	--	--
38.1254	216	--	--
38.145	203	--	--
38.1647	223	--	--
38.1844	224	--	--
38.2041	240	--	--
38.2238	229	--	--
38.2435	226	--	--
38.2632	225	--	--
38.2829	210	--	--
38.3026	212	--	--
38.3222	213	--	--
38.3419	222	--	--
38.3616	206	--	--
38.3813	209	--	--
38.401	205	--	--
38.4207	252	--	--
38.4404	214	--	--
38.4601	198	--	--
38.4798	214	--	--
38.4994	227	--	--
38.5191	214	--	--
38.5388	223	--	--
38.5585	209	--	--
38.5782	207	--	--
38.5979	208	--	--
38.6176	206	--	--
38.6373	208	--	--
38.657	234	--	--
38.6766	231	--	--
38.6963	222	--	--
38.716	230	--	--
38.7357	207	--	--
38.7554	234	--	--
38.7751	212	--	--
38.7948	226	--	--
38.8145	210	--	--
38.8342	205	--	--
38.8539	216	--	--
38.8735	197	--	--
38.8932	207	--	--
38.9129	209	--	--
38.9326	205	--	--
38.9523	208	--	--
38.972	217	--	--
38.9917	230	--	--
39.0114	217	--	--
39.0311	199	--	--
39.0507	205	--	--
39.0704	196	--	--
39.0901	221	--	--
39.1098	218	--	--
39.1295	210	--	--
39.1492	212	--	--
39.1689	215	--	--
39.1886	223	--	--
39.2083	199	--	--
39.2279	193	--	--
39.2476	242	--	--
39.2673	215	--	--
39.287	211	--	--
39.3067	205	--	--
39.3264	208	--	--
39.3461	220	--	--
39.3658	212	--	--
39.3855	223	--	--
39.4051	230	--	--
39.4248	215	--	--
39.4445	234	--	--
39.4642	213	--	--
39.4839	234	--	--
39.5036	229	--	--
39.5233	221	--	--
39.543	240	--	--
39.5627	221	--	--
39.5823	241	--	--
39.602	248	--	--
39.6217	225	--	--
39.6414	205	--	--
39.6611	223	--	--
39.6808	223	--	--
39.7005	210	--	--
39.7202	211	--	--
39.7399	205	--	--
39.7595	240	--	--
39.7792	224	--	--
39.7989	238	--	--
39.8186	226	--	--
39.8383	192	--	--
39.858	196	--	--
39.8777	208	--	--
39.8974	221	--	--
39.9171	198	--	--
39.9368	192	--	--
39.9564	209	--	--
39.9761	202	--	--
39.9958	235	--	--
40.0155	212	--	--
40.0352	227	--	--
40.0549	224	--	--
40.0746	206	--	--
40.0943	254	--	--
40.114	219	--	--
40.1336	212	--	--
40.1533	256	--	--
40.173	230	--	--
40.1927	204	--	--
40.2124	210	--	--
40.2321	236	--	--
40.2518	234	--	--
40.2715	230	--	--
40.2912	232	--	--
40.3108	229	--	--
40.3305	197	--	--
40.3502	232	--	--
40.3699	217	--	--
40.3896	240	--	--
40.4093	226	--	--
40.429	210	--	--
40.4487	209	--	--
40.4684	209	--	--
40.488	214	--	--
40.5077	227	--	--
40.5274	237	--	--
40.5471	204	--	--
40.5668	244	--	--
40.5865	216	--	--
40.6062	210	--	--
40.6259	208	--	--
40.6456	220	--	--
40.6652	227	--	--
40.6849	215	--	--
40.7046	229	--	--
40.7243	215	--	--
40.744	227	--	--
40.7637	233	--	--
40.7834	205	--	--
40.8031	218	--	--
40.8228	203	--	--
40.8425	217	--	--
40.8621	217	--	--
40.8818	204	--	--
40.9015	206	--	--
40.9212	207	--	--
40.9409	240	--	--
40.9606	229	--	--
40.9803	233	--	--
41	214	--	--
41.0197	218	--	--
41.0393	218	--	--
41.059	199	--	--
41.0787	206	--	--
41.0984	220	--	--
41.1181	222	--	--
41.1378	243	--	--
41.1575	241	--	--
41.1772	214	--	--
41.1969	216	--	--
41.2165	260	--	--
41.2362	207	--	--
41.2559	224	--	--
41.2756	221	--	--
41.2953	220	--	--
41.315	222	--	--
41.3347	223	--	--
41.3544	277	--	--
41.3741	237	--	--
41.3937	251	--	--
41.4134	209	--	--
41.4331	224	--	--
41.4528	245	--	--
41.4725	228	--	--
41.4922	225	--	--
41.5119	211	--	--
41.5316	223	--	--
41.5513	229	--	--
41.5709	219	--	--
41.5906	245	--	--
41.6103	206	--	--
41.63	225	--	--
41.6497	224	--	--
41.6694	185	--	--
41.6891	217	--	--
41.7088	225	--	--
41.7285	204	--	--
41.7481	236	--	--
41.7678	215	--	--
41.7875	245	--	--
41.8072	236	--	--
41.8269	236	--	--
41.8466	230	--	--
41.8663	223	--	--
41.886	223	--	--
41.9057	215	--	--
41.9254	231	--	--
41.945	200	--	--
41.9647	218	--	--
41.9844	212	--	--
42.0041	229	--	--
42.0238	208	--	--
42.0435	234	--	--
42.0632	252	--	--
42.0829	241	--	--
42.1026	226	--	--
42.1222	240	--	--
42.1419	221	--	--
42.1616	214	--	--
42.1813	217	--	--
42.201	245	--	--
42.2207	228	--	--
42.2404	191	--	--
42.2601	227	--	--
42.2798	217	--	--
42.2994	226	--	--
42.3191	228	--	--
42.3388	208	--	--
42.3585	234	--	--
42.3782	210	--	--
42.3979	218	--	--
42.4176	248	--	--
42.4373	234	--	--
42.457	212	--	--
42.4766	234	--	--
42.4963	216	--	--
42.516	224	--	--
42.5357	208	--	--
42.5554	233	--	--
42.5751	238	--	--
42.5948	241	--	--
42.6145	212	--	--
42.6342	223	--	--
42.6538	244	--	--
42.6735	230	--	--
42.6932	229	--	--
42.7129	220	--	--
42.7326	244	--	--
42.7523	247	--	--
42.772	229	--	--
42.7917	235	--	--
42.8114	251	--	--
42.831	259	--	--
42.8507	212	--	--
42.8704	247	--	--
42.8901	214	--	--
42.9098	212	--	--
42.9295	219	--	--
42.9492	218	--	--
42.9689	244	--	--
42.9886	192	--	--
43.0083	236	--	--
43.0279	228	--	--
43.0476	216	--	--
43.0673	214	--	--
43.087	232	--	--
43.1067	234	--	--
43.1264	238	--	--
43.1461	243	--	--
43.1658	216	--	--
43.1855	222	--	--
43.2051	213	--	--
43.2248	231	--	--
43.2445	256	--	--
43.2642	245	--	--
43.2839	211	--	--
43.3036	227	--	--
43.3233	230	--	--
43.343	219	--	--
43.3627	220	--	--
43.3823	211	--	--
43.402	211	--	--
43.4217	213	--	--
43.4414	214	--	--
43.4611	246	--	--
43.4808	190	--	--
43.5005	225	--	--
43.5202	218	--	--
43.5399	246	--	--
43.5595	205	--	--
43.5792	252	--	--
43.5989	227	--	--
43.6186	228	--	--
43.6383	227	--	--
43.658	238	--	--
43.6777	233	--	--
43.6974	228	--	--
43.7171	240	--	--
43.7367	264	--	--
43.7564	227	--	--
43.7761	214	--	--
43.7958	224	--	--
43.8155	209	--	--
43.8352	221	--	--
43.8549	204	--	--
43.8746	219	--	--
43.8943	230	--	--
43.9139	221	--	--
43.9336	241	--	--
43.9533	234	--	--
43.973	210	--	--
43.9927	235	--	--
44.0124	229	--	--
44.0321	202	--	--
44.0518	213	--	--
44.0715	238	--	--
44.0912	250	--	--
44.1108	240	--	--
44.1305	203	--	--
44.1502	200	--	--
44.1699	210	--	--
44.1896	231	--	--
44.2093	226	--	--
44.229	211	--	--
44.2487	227	--	--
44.2684	203	--	--
44.288	201	--	--
44.3077	220	--	--
44.3274	193	--	--
44.3471	205	--	--
44.3668	225	--	--
44.3865	215	--	--
44.4062	211	--	--
44.4259	210	--	--
44.4456	253	--	--
44.4652	211	--	--
44.4849	207	--	--
44.5046	233	--	--
44.5243	218	--	--
44.544	219	--	--
44.5637	228	--	--
44.5834	220	--	--
44.6031	229	--	--
44.6228	212	--	--
44.6424	208	--	--
44.6621	211	--	--
44.6818	206	--	--
44.7015	210	--	--
44.7212	209	--	--
44.7409	220	--	--
44.7606	215	--	--
44.7803	228	--	--
44.8	211	--	--
44.8196	221	--	--
44.8393	209	--	--
44.859	238	--	--
44.8787	194	--	--
44.8984	217	--	--
44.9181	205	--	--
44.9378	246	--	--
44.9575	210	--	--
44.9772	219	--	--
44.9969	194	--	--
45.0165	238	--	--
45.0362	204	--	--
45.0559	205	--	--
45.0756	217	--	--
45.0953	201	--	--
45.115	218	--	--
45.1347	231	--	--
45.1544	200	--	--
45.1741	213	--	--
45.1937	216	--	--
45.2134	194	--	--
45.2331	200	--	--
45.2528	217	--	--
45.2725	219	--	--
45.2922	176	--	--
45.3119	205	--	--
45.3316	205	--	--
45.3513	226	--	--
45.3709	209	--	--
45.3906	200	--	--
45.4103	220	--	--
45.43	189	--	--
45.4497	227	--	--
45.4694	204	--	--
45.4891	189	--	--
45.5088	241	--	--
45.5285	206	--	--
45.5481	226	--	--
45.5678	199	--	--
45.5875	233	--	--
45.6072	218	--	--
45.6269	192	--	--
45.6466	215	--	--
45.6663	217	--	--
45.686	199	--	--
45.7057	195	--	--
45.7253	208	--	--
45.745	216	--	--
45.7647	218	--	--
45.7844	214	--	--
45.8041	210	--	--
45.8238	200	--	--
45.8435	185	--	--
45.8632	181	--	--
45.8829	215	--	--
45.9025	195	--	--
45.9222	203	--	--
45.9419	240	--	--
45.9616	191	--	--
45.9813	189	--	--
46.001	199	--	--
46.0207	182	--	--
46.0404	233	--	--
46.0601	223	--	--
46.0798	186	--	--
46.0994	196	--	--
46.1191	202	--	--
46.1388	210	--	--
46.1585	200	--	--
46.1782	208	--	--
46.1979	203	--	--
46.2176	206	--	--
46.2373	199	--	--
46.257	235	--	--
46.2766	204	--	--
46.2963	197	--	--
46.316	191	--	--
46.3357	184	--	--
46.3554	201	--	--
46.3751	197	--	--
46.3948	194	--	--
46.4145	218	--	--
46.4342	210	--	--
46.4538	206	--	--
46.4735	197	--	--
46.4932	213	--	--
46.5129	223	--	--
46.5326	181	--	--
46.5523	205	--	--
46.572	209	--	--
46.5917	198	--	--
46.6114	191	--	--
46.631	217	--	--
46.6507	163	--	--
46.6704	215	--	--
46.6901	202	--	--
46.7098	199	--	--
46.7295	176	--	--
46.7492	209	--	--
46.7689	166	--	--
46.7886	199	--	--
46.8082	186	--	--
46.8279	230	--	--
46.8476	188	--	--
46.8673	235	--	--
46.887	179	--	--
46.9067	193	--	--
46.9264	183	--	--
46.9461	201	--	--
46.9658	210	--	--
46.9854	200	--	--
47.0051	180	--	--
47.0248	177	--	--
47.0445	203	--	--
47.0642	187	--	--
47.0839	184	--	--
47.1036	192	--	--
47.1233	173	--	--
47.143	187	--	--
47.1627	188	--	--
47.1823	189	--	--
47.202	203	--	--
47.2217	205	--	--
47.2414	211	--	--
47.2611	173	--	--
47.2808	173	--	--
47.3005	182	--	--
47.3202	193	--	--
47.3399	189	--	--
47.3595	188	--	--
47.3792	178	--	--
47.3989	189	--	--
47.4186	185	--	--
47.4383	197	--	--
47.458	174	--	--
47.4777	174	--	--
47.4974	179	--	--
47.5171	194	--	--
47.5367	174	--	--
47.5564	211	--	--
47.5761	188	--	--
47.5958	197	--	--
47.6155	189	--	--
47.6352	184	--	--
47.6549	172	--	--
47.6746	176	--	--
47.6943	181	--	--
47.7139	154	--	--
47.7336	166	--	--
47.7533	187	--	--
47.773	184	--	--
47.7927	192	--	--
47.8124	171	--	--
47.8321	177	--	--
47.8518	168	--	--
47.8715	186	--	--
47.8911	214	--	--
47.9108	202	--	--
47.9305	181	--	--
47.9502	160	--	--
47.9699	202	--	--
47.9896	188	--	--
48.0093	170	--	--
48.029	186	--	--
48.0487	161	--	--
48.0683	186	--	--
48.088	178	--	--
48.1077	168	--	--
48.1274	179	--	--
48.1471	175	--	--
48.1668	166	--	--
48.1865	157	--	--
48.2062	170	--	--
48.2259	200	--	--
48.2456	158	--	--
48.2652	192	--	--
48.2849	162	--	--
48.3046	173	--	--
48.3243	170	--	--
48.344	150	--	--
48.3637	170	--	--
48.3834	177	--	--
48.4031	158	--	--
48.4228	175	--	--
48.4424	172	--	--
48.4621	149	--	--
48.4818	166	--	--
48.5015	180	--	--
48.5212	196	--	--
48.5409	179	--	--
48.5606	182	--	--
48.5803	176	--	--
48.6	172	--	--
48.6196	180	--	--
48.6393	166	--	--
48.659	187	--	--
48.6787	176	--	--
48.6984	190	--	--
48.7181	166	--	--
48.7378	171	--	--
48.7575	169	--	--
48.7772	164	--	--
48.7968	165	--	--
48.8165	190	--	--
48.8362	153	--	--
48.8559	168	--	--
48.8756	165	--	--
48.8953	173	--	--
48.915	169	--	--
48.9347	164	--	--
48.9544	183	--	--
48.974	175	--	--
48.9937	193	--	--
49.0134	181	--	--
49.0331	183	--	--
49.0528	176	--	--
49.0725	163	--	--
49.0922	182	--	--
49.1119	187	--	--
49.1316	181	--	--
49.1513	166	--	--
49.1709	175	--	--
49.1906	155	--	--
49.2103	160	--	--
49.23	156	--	--
49.2497	160	--	--
49.2694	171	--	--
49.2891	181	--	--
49.3088	160	--	--
[truncated: 1,559 more rows]

## Sheet: Supplementary Fig. 7
Supplementary Fig. 7c
XRD pattern of V1/N-C
2 Theta (Degree)	V1/N-C	2 Theta (Degree)	V-PDF#22-1058
10.0093	314	42.171	100
10.029	301	61.16	12
10.0487	327	77.079	19
10.0684	295	--	--
10.0881	308	--	--
10.1078	288	--	--
10.1275	336	--	--
10.1471	274	--	--
10.1668	261	--	--
10.1865	280	--	--
10.2062	323	--	--
10.2259	294	--	--
10.2456	317	--	--
10.2653	302	--	--
10.285	296	--	--
10.3047	321	--	--
10.3243	307	--	--
10.344	313	--	--
10.3637	306	--	--
10.3834	284	--	--
10.4031	300	--	--
10.4228	266	--	--
10.4425	310	--	--
10.4622	306	--	--
10.4819	303	--	--
10.5015	303	--	--
10.5212	303	--	--
10.5409	290	--	--
10.5606	309	--	--
10.5803	316	--	--
10.6	311	--	--
10.6197	330	--	--
10.6394	323	--	--
10.6591	291	--	--
10.6787	271	--	--
10.6984	344	--	--
10.7181	291	--	--
10.7378	298	--	--
10.7575	281	--	--
10.7772	323	--	--
10.7969	319	--	--
10.8166	310	--	--
10.8363	323	--	--
10.856	308	--	--
10.8756	289	--	--
10.8953	325	--	--
10.915	293	--	--
10.9347	313	--	--
10.9544	290	--	--
10.9741	280	--	--
10.9938	319	--	--
11.0135	305	--	--
11.0332	288	--	--
11.0528	294	--	--
11.0725	270	--	--
11.0922	318	--	--
11.1119	319	--	--
11.1316	302	--	--
11.1513	312	--	--
11.171	306	--	--
11.1907	290	--	--
11.2104	304	--	--
11.23	324	--	--
11.2497	328	--	--
11.2694	318	--	--
11.2891	302	--	--
11.3088	272	--	--
11.3285	309	--	--
11.3482	324	--	--
11.3679	296	--	--
11.3876	304	--	--
11.4072	297	--	--
11.4269	308	--	--
11.4466	288	--	--
11.4663	319	--	--
11.486	296	--	--
11.5057	295	--	--
11.5254	297	--	--
11.5451	269	--	--
11.5648	305	--	--
11.5844	261	--	--
11.6041	311	--	--
11.6238	279	--	--
11.6435	297	--	--
11.6632	286	--	--
11.6829	331	--	--
11.7026	324	--	--
11.7223	304	--	--
11.742	293	--	--
11.7616	304	--	--
11.7813	312	--	--
11.801	301	--	--
11.8207	300	--	--
11.8404	291	--	--
11.8601	305	--	--
11.8798	294	--	--
11.8995	282	--	--
11.9192	301	--	--
11.9389	309	--	--
11.9585	291	--	--
11.9782	315	--	--
11.9979	299	--	--
12.0176	299	--	--
12.0373	350	--	--
12.057	312	--	--
12.0767	281	--	--
12.0964	309	--	--
12.1161	302	--	--
12.1357	319	--	--
12.1554	317	--	--
12.1751	289	--	--
12.1948	327	--	--
12.2145	311	--	--
12.2342	333	--	--
12.2539	315	--	--
12.2736	296	--	--
12.2933	316	--	--
12.3129	298	--	--
12.3326	324	--	--
12.3523	304	--	--
12.372	310	--	--
12.3917	299	--	--
12.4114	322	--	--
12.4311	333	--	--
12.4508	315	--	--
12.4705	284	--	--
12.4901	327	--	--
12.5098	313	--	--
12.5295	309	--	--
12.5492	315	--	--
12.5689	334	--	--
12.5886	312	--	--
12.6083	326	--	--
12.628	339	--	--
12.6477	300	--	--
12.6673	304	--	--
12.687	301	--	--
12.7067	340	--	--
12.7264	301	--	--
12.7461	312	--	--
12.7658	313	--	--
12.7855	288	--	--
12.8052	299	--	--
12.8249	322	--	--
12.8446	320	--	--
12.8642	281	--	--
12.8839	352	--	--
12.9036	313	--	--
12.9233	277	--	--
12.943	300	--	--
12.9627	306	--	--
12.9824	297	--	--
13.0021	310	--	--
13.0218	286	--	--
13.0414	354	--	--
13.0611	324	--	--
13.0808	355	--	--
13.1005	293	--	--
13.1202	305	--	--
13.1399	331	--	--
13.1596	280	--	--
13.1793	339	--	--
13.199	307	--	--
13.2186	330	--	--
13.2383	307	--	--
13.258	303	--	--
13.2777	308	--	--
13.2974	346	--	--
13.3171	310	--	--
13.3368	317	--	--
13.3565	312	--	--
13.3762	341	--	--
13.3958	327	--	--
13.4155	317	--	--
13.4352	332	--	--
13.4549	327	--	--
13.4746	339	--	--
13.4943	310	--	--
13.514	309	--	--
13.5337	315	--	--
13.5534	332	--	--
13.573	310	--	--
13.5927	312	--	--
13.6124	282	--	--
13.6321	345	--	--
13.6518	285	--	--
13.6715	306	--	--
13.6912	309	--	--
13.7109	311	--	--
13.7306	306	--	--
13.7502	304	--	--
13.7699	300	--	--
13.7896	293	--	--
13.8093	313	--	--
13.829	317	--	--
13.8487	286	--	--
13.8684	294	--	--
13.8881	328	--	--
13.9078	291	--	--
13.9275	348	--	--
13.9471	293	--	--
13.9668	339	--	--
13.9865	342	--	--
14.0062	329	--	--
14.0259	305	--	--
14.0456	312	--	--
14.0653	308	--	--
14.085	324	--	--
14.1047	306	--	--
14.1243	298	--	--
14.144	330	--	--
14.1637	299	--	--
14.1834	289	--	--
14.2031	330	--	--
14.2228	307	--	--
14.2425	314	--	--
14.2622	287	--	--
14.2819	332	--	--
14.3015	339	--	--
14.3212	336	--	--
14.3409	354	--	--
14.3606	350	--	--
14.3803	335	--	--
14.4	353	--	--
14.4197	311	--	--
14.4394	327	--	--
14.4591	328	--	--
14.4787	322	--	--
14.4984	310	--	--
14.5181	281	--	--
14.5378	336	--	--
14.5575	326	--	--
14.5772	322	--	--
14.5969	318	--	--
14.6166	309	--	--
14.6363	327	--	--
14.6559	303	--	--
14.6756	328	--	--
14.6953	341	--	--
14.715	299	--	--
14.7347	341	--	--
14.7544	345	--	--
14.7741	312	--	--
14.7938	310	--	--
14.8135	345	--	--
14.8331	346	--	--
14.8528	317	--	--
14.8725	326	--	--
14.8922	316	--	--
14.9119	312	--	--
14.9316	289	--	--
14.9513	319	--	--
14.971	354	--	--
14.9907	312	--	--
15.0104	364	--	--
15.03	278	--	--
15.0497	335	--	--
15.0694	302	--	--
15.0891	356	--	--
15.1088	334	--	--
15.1285	369	--	--
15.1482	363	--	--
15.1679	317	--	--
15.1876	301	--	--
15.2072	314	--	--
15.2269	342	--	--
15.2466	316	--	--
15.2663	313	--	--
15.286	325	--	--
15.3057	349	--	--
15.3254	317	--	--
15.3451	341	--	--
15.3648	320	--	--
15.3844	316	--	--
15.4041	354	--	--
15.4238	381	--	--
15.4435	357	--	--
15.4632	295	--	--
15.4829	309	--	--
15.5026	307	--	--
15.5223	333	--	--
15.542	319	--	--
15.5616	357	--	--
15.5813	327	--	--
15.601	355	--	--
15.6207	329	--	--
15.6404	339	--	--
15.6601	326	--	--
15.6798	318	--	--
15.6995	313	--	--
15.7192	313	--	--
15.7388	329	--	--
15.7585	316	--	--
15.7782	296	--	--
15.7979	331	--	--
15.8176	329	--	--
15.8373	348	--	--
15.857	328	--	--
15.8767	317	--	--
15.8964	346	--	--
15.916	370	--	--
15.9357	356	--	--
15.9554	333	--	--
15.9751	318	--	--
15.9948	347	--	--
16.0145	323	--	--
16.0342	354	--	--
16.0539	336	--	--
16.0736	354	--	--
16.0933	377	--	--
16.1129	367	--	--
16.1326	358	--	--
16.1523	342	--	--
16.172	331	--	--
16.1917	360	--	--
16.2114	349	--	--
16.2311	329	--	--
16.2508	346	--	--
16.2705	352	--	--
16.2901	305	--	--
16.3098	320	--	--
16.3295	346	--	--
16.3492	318	--	--
16.3689	353	--	--
16.3886	339	--	--
16.4083	361	--	--
16.428	341	--	--
16.4477	368	--	--
16.4673	362	--	--
16.487	359	--	--
16.5067	334	--	--
16.5264	364	--	--
16.5461	351	--	--
16.5658	356	--	--
16.5855	344	--	--
16.6052	342	--	--
16.6249	363	--	--
16.6445	350	--	--
16.6642	313	--	--
16.6839	316	--	--
16.7036	360	--	--
16.7233	375	--	--
16.743	358	--	--
16.7627	331	--	--
16.7824	341	--	--
16.8021	392	--	--
16.8217	367	--	--
16.8414	344	--	--
16.8611	366	--	--
16.8808	355	--	--
16.9005	369	--	--
16.9202	339	--	--
16.9399	354	--	--
16.9596	371	--	--
16.9793	347	--	--
16.999	330	--	--
17.0186	360	--	--
17.0383	327	--	--
17.058	345	--	--
17.0777	349	--	--
17.0974	329	--	--
17.1171	363	--	--
17.1368	355	--	--
17.1565	321	--	--
17.1762	371	--	--
17.1958	316	--	--
17.2155	354	--	--
17.2352	334	--	--
17.2549	363	--	--
17.2746	393	--	--
17.2943	385	--	--
17.314	332	--	--
17.3337	362	--	--
17.3534	368	--	--
17.373	327	--	--
17.3927	364	--	--
17.4124	389	--	--
17.4321	325	--	--
17.4518	371	--	--
17.4715	351	--	--
17.4912	363	--	--
17.5109	349	--	--
17.5306	358	--	--
17.5502	359	--	--
17.5699	364	--	--
17.5896	339	--	--
17.6093	359	--	--
17.629	369	--	--
17.6487	376	--	--
17.6684	346	--	--
17.6881	342	--	--
17.7078	384	--	--
17.7274	348	--	--
17.7471	379	--	--
17.7668	340	--	--
17.7865	362	--	--
17.8062	364	--	--
17.8259	346	--	--
17.8456	373	--	--
17.8653	358	--	--
17.885	378	--	--
17.9046	350	--	--
17.9243	396	--	--
17.944	373	--	--
17.9637	368	--	--
17.9834	348	--	--
18.0031	367	--	--
18.0228	375	--	--
18.0425	385	--	--
18.0622	339	--	--
18.0819	394	--	--
18.1015	387	--	--
18.1212	387	--	--
18.1409	371	--	--
18.1606	373	--	--
18.1803	369	--	--
18.2	359	--	--
18.2197	410	--	--
18.2394	368	--	--
18.2591	411	--	--
18.2787	360	--	--
18.2984	384	--	--
18.3181	358	--	--
18.3378	390	--	--
18.3575	388	--	--
18.3772	398	--	--
18.3969	389	--	--
18.4166	416	--	--
18.4363	392	--	--
18.4559	366	--	--
18.4756	368	--	--
18.4953	386	--	--
18.515	391	--	--
18.5347	390	--	--
18.5544	408	--	--
18.5741	376	--	--
18.5938	397	--	--
18.6135	412	--	--
18.6331	399	--	--
18.6528	391	--	--
18.6725	417	--	--
18.6922	430	--	--
18.7119	367	--	--
18.7316	392	--	--
18.7513	409	--	--
18.771	408	--	--
18.7907	390	--	--
18.8103	417	--	--
18.83	360	--	--
18.8497	380	--	--
18.8694	429	--	--
18.8891	394	--	--
18.9088	389	--	--
18.9285	365	--	--
18.9482	394	--	--
18.9679	403	--	--
18.9875	393	--	--
19.0072	434	--	--
19.0269	381	--	--
19.0466	362	--	--
19.0663	415	--	--
19.086	408	--	--
19.1057	412	--	--
19.1254	412	--	--
19.1451	392	--	--
19.1648	396	--	--
19.1844	398	--	--
19.2041	387	--	--
19.2238	382	--	--
19.2435	368	--	--
19.2632	409	--	--
19.2829	415	--	--
19.3026	410	--	--
19.3223	387	--	--
19.342	398	--	--
19.3616	362	--	--
19.3813	399	--	--
19.401	432	--	--
19.4207	431	--	--
19.4404	413	--	--
19.4601	398	--	--
19.4798	439	--	--
19.4995	393	--	--
19.5192	465	--	--
19.5388	425	--	--
19.5585	399	--	--
19.5782	417	--	--
19.5979	413	--	--
19.6176	400	--	--
19.6373	401	--	--
19.657	424	--	--
19.6767	419	--	--
19.6964	400	--	--
19.716	399	--	--
19.7357	366	--	--
19.7554	461	--	--
19.7751	399	--	--
19.7948	412	--	--
19.8145	414	--	--
19.8342	411	--	--
19.8539	380	--	--
19.8736	427	--	--
19.8932	476	--	--
19.9129	410	--	--
19.9326	440	--	--
19.9523	418	--	--
19.972	436	--	--
19.9917	426	--	--
20.0114	405	--	--
20.0311	455	--	--
20.0508	441	--	--
20.0704	412	--	--
20.0901	440	--	--
20.1098	419	--	--
20.1295	460	--	--
20.1492	419	--	--
20.1689	428	--	--
20.1886	461	--	--
20.2083	448	--	--
20.228	434	--	--
20.2477	402	--	--
20.2673	423	--	--
20.287	438	--	--
20.3067	414	--	--
20.3264	434	--	--
20.3461	422	--	--
20.3658	459	--	--
20.3855	458	--	--
20.4052	444	--	--
20.4249	441	--	--
20.4445	442	--	--
20.4642	417	--	--
20.4839	443	--	--
20.5036	447	--	--
20.5233	426	--	--
20.543	445	--	--
20.5627	417	--	--
20.5824	424	--	--
20.6021	476	--	--
20.6217	474	--	--
20.6414	433	--	--
20.6611	427	--	--
20.6808	446	--	--
20.7005	451	--	--
20.7202	462	--	--
20.7399	442	--	--
20.7596	449	--	--
20.7793	433	--	--
20.7989	419	--	--
20.8186	461	--	--
20.8383	459	--	--
20.858	410	--	--
20.8777	403	--	--
20.8974	457	--	--
20.9171	438	--	--
20.9368	421	--	--
20.9565	447	--	--
20.9761	475	--	--
20.9958	467	--	--
21.0155	450	--	--
21.0352	426	--	--
21.0549	448	--	--
21.0746	441	--	--
21.0943	480	--	--
21.114	438	--	--
21.1337	486	--	--
21.1534	490	--	--
21.173	494	--	--
21.1927	451	--	--
21.2124	456	--	--
21.2321	438	--	--
21.2518	461	--	--
21.2715	444	--	--
21.2912	443	--	--
21.3109	449	--	--
21.3306	472	--	--
21.3502	440	--	--
21.3699	502	--	--
21.3896	436	--	--
21.4093	465	--	--
21.429	437	--	--
21.4487	472	--	--
21.4684	425	--	--
21.4881	425	--	--
21.5078	453	--	--
21.5274	442	--	--
21.5471	500	--	--
21.5668	458	--	--
21.5865	472	--	--
21.6062	474	--	--
21.6259	441	--	--
21.6456	458	--	--
21.6653	489	--	--
21.685	478	--	--
21.7046	489	--	--
21.7243	473	--	--
21.744	456	--	--
21.7637	463	--	--
21.7834	448	--	--
21.8031	463	--	--
21.8228	452	--	--
21.8425	459	--	--
21.8622	452	--	--
21.8818	472	--	--
21.9015	443	--	--
21.9212	498	--	--
21.9409	489	--	--
21.9606	444	--	--
21.9803	471	--	--
22	495	--	--
22.0197	444	--	--
22.0394	471	--	--
22.059	468	--	--
22.0787	453	--	--
22.0984	442	--	--
22.1181	476	--	--
22.1378	473	--	--
22.1575	442	--	--
22.1772	473	--	--
22.1969	448	--	--
22.2166	471	--	--
22.2363	471	--	--
22.2559	469	--	--
22.2756	468	--	--
22.2953	493	--	--
22.315	469	--	--
22.3347	489	--	--
22.3544	496	--	--
22.3741	488	--	--
22.3938	490	--	--
22.4135	466	--	--
22.4331	483	--	--
22.4528	447	--	--
22.4725	477	--	--
22.4922	505	--	--
22.5119	481	--	--
22.5316	457	--	--
22.5513	488	--	--
22.571	481	--	--
22.5907	470	--	--
22.6103	446	--	--
22.63	487	--	--
22.6497	506	--	--
22.6694	480	--	--
22.6891	509	--	--
22.7088	476	--	--
22.7285	455	--	--
22.7482	502	--	--
22.7679	474	--	--
22.7875	457	--	--
22.8072	501	--	--
22.8269	470	--	--
22.8466	463	--	--
22.8663	516	--	--
22.886	456	--	--
22.9057	512	--	--
22.9254	470	--	--
22.9451	506	--	--
22.9647	489	--	--
22.9844	506	--	--
23.0041	440	--	--
23.0238	461	--	--
23.0435	476	--	--
23.0632	448	--	--
23.0829	504	--	--
23.1026	505	--	--
23.1223	496	--	--
23.1419	511	--	--
23.1616	485	--	--
23.1813	509	--	--
23.201	493	--	--
23.2207	462	--	--
23.2404	436	--	--
23.2601	502	--	--
23.2798	490	--	--
23.2995	494	--	--
23.3192	504	--	--
23.3388	442	--	--
23.3585	503	--	--
23.3782	506	--	--
23.3979	489	--	--
23.4176	499	--	--
23.4373	492	--	--
23.457	445	--	--
23.4767	524	--	--
23.4964	469	--	--
23.516	456	--	--
23.5357	509	--	--
23.5554	484	--	--
23.5751	497	--	--
23.5948	464	--	--
23.6145	488	--	--
23.6342	523	--	--
23.6539	485	--	--
23.6736	440	--	--
23.6932	451	--	--
23.7129	491	--	--
23.7326	478	--	--
23.7523	506	--	--
23.772	488	--	--
23.7917	465	--	--
23.8114	506	--	--
23.8311	466	--	--
23.8508	501	--	--
23.8704	489	--	--
23.8901	481	--	--
23.9098	468	--	--
23.9295	487	--	--
23.9492	429	--	--
23.9689	461	--	--
23.9886	453	--	--
24.0083	476	--	--
24.028	467	--	--
24.0476	461	--	--
24.0673	441	--	--
24.087	432	--	--
24.1067	476	--	--
24.1264	480	--	--
24.1461	467	--	--
24.1658	469	--	--
24.1855	462	--	--
24.2052	490	--	--
24.2248	421	--	--
24.2445	464	--	--
24.2642	504	--	--
24.2839	479	--	--
24.3036	487	--	--
24.3233	495	--	--
24.343	462	--	--
24.3627	505	--	--
24.3824	467	--	--
24.4021	484	--	--
24.4217	461	--	--
24.4414	488	--	--
24.4611	488	--	--
24.4808	447	--	--
24.5005	457	--	--
24.5202	467	--	--
24.5399	456	--	--
24.5596	473	--	--
24.5793	455	--	--
24.5989	467	--	--
24.6186	479	--	--
24.6383	509	--	--
24.658	499	--	--
24.6777	482	--	--
24.6974	476	--	--
24.7171	467	--	--
24.7368	432	--	--
24.7565	423	--	--
24.7761	473	--	--
24.7958	480	--	--
24.8155	504	--	--
24.8352	428	--	--
24.8549	482	--	--
24.8746	456	--	--
24.8943	435	--	--
24.914	439	--	--
24.9337	420	--	--
24.9533	519	--	--
24.973	464	--	--
24.9927	453	--	--
25.0124	455	--	--
25.0321	496	--	--
25.0518	458	--	--
25.0715	459	--	--
25.0912	465	--	--
25.1109	492	--	--
25.1305	490	--	--
25.1502	465	--	--
25.1699	480	--	--
25.1896	455	--	--
25.2093	444	--	--
25.229	457	--	--
25.2487	419	--	--
25.2684	499	--	--
25.2881	469	--	--
25.3078	442	--	--
25.3274	461	--	--
25.3471	422	--	--
25.3668	412	--	--
25.3865	467	--	--
25.4062	475	--	--
25.4259	453	--	--
25.4456	468	--	--
25.4653	443	--	--
25.485	465	--	--
25.5046	449	--	--
25.5243	451	--	--
25.544	442	--	--
25.5637	426	--	--
25.5834	424	--	--
25.6031	482	--	--
25.6228	413	--	--
25.6425	451	--	--
25.6622	426	--	--
25.6818	409	--	--
25.7015	402	--	--
25.7212	432	--	--
25.7409	470	--	--
25.7606	458	--	--
25.7803	442	--	--
25.8	426	--	--
25.8197	458	--	--
25.8394	415	--	--
25.859	479	--	--
25.8787	463	--	--
25.8984	434	--	--
25.9181	432	--	--
25.9378	454	--	--
25.9575	445	--	--
25.9772	419	--	--
25.9969	399	--	--
26.0166	385	--	--
26.0362	422	--	--
26.0559	461	--	--
26.0756	449	--	--
26.0953	436	--	--
26.115	462	--	--
26.1347	414	--	--
26.1544	441	--	--
26.1741	393	--	--
26.1938	443	--	--
26.2134	411	--	--
26.2331	428	--	--
26.2528	421	--	--
26.2725	410	--	--
26.2922	410	--	--
26.3119	427	--	--
26.3316	469	--	--
26.3513	392	--	--
26.371	445	--	--
26.3907	411	--	--
26.4103	395	--	--
26.43	433	--	--
26.4497	431	--	--
26.4694	399	--	--
26.4891	390	--	--
26.5088	395	--	--
26.5285	408	--	--
26.5482	381	--	--
26.5679	406	--	--
26.5875	387	--	--
26.6072	403	--	--
26.6269	429	--	--
26.6466	437	--	--
26.6663	352	--	--
26.686	481	--	--
26.7057	387	--	--
26.7254	429	--	--
26.7451	407	--	--
26.7647	416	--	--
26.7844	416	--	--
26.8041	420	--	--
26.8238	418	--	--
26.8435	399	--	--
26.8632	371	--	--
26.8829	389	--	--
26.9026	426	--	--
26.9223	444	--	--
26.9419	385	--	--
26.9616	363	--	--
26.9813	400	--	--
27.001	364	--	--
27.0207	359	--	--
27.0404	391	--	--
27.0601	395	--	--
27.0798	395	--	--
27.0995	403	--	--
27.1191	436	--	--
27.1388	373	--	--
27.1585	400	--	--
27.1782	412	--	--
27.1979	388	--	--
27.2176	404	--	--
27.2373	389	--	--
27.257	372	--	--
27.2767	393	--	--
27.2963	391	--	--
27.316	356	--	--
27.3357	409	--	--
27.3554	419	--	--
27.3751	357	--	--
27.3948	387	--	--
27.4145	384	--	--
27.4342	432	--	--
27.4539	364	--	--
27.4736	347	--	--
27.4932	366	--	--
27.5129	392	--	--
27.5326	380	--	--
27.5523	375	--	--
27.572	377	--	--
27.5917	356	--	--
27.6114	374	--	--
27.6311	332	--	--
27.6508	361	--	--
27.6704	382	--	--
27.6901	382	--	--
27.7098	333	--	--
27.7295	343	--	--
27.7492	386	--	--
27.7689	372	--	--
27.7886	350	--	--
27.8083	338	--	--
27.828	346	--	--
27.8476	346	--	--
27.8673	388	--	--
27.887	369	--	--
27.9067	377	--	--
27.9264	324	--	--
27.9461	384	--	--
27.9658	384	--	--
27.9855	351	--	--
28.0052	358	--	--
28.0248	361	--	--
28.0445	344	--	--
28.0642	359	--	--
28.0839	383	--	--
28.1036	373	--	--
28.1233	351	--	--
28.143	335	--	--
28.1627	333	--	--
28.1824	334	--	--
28.202	336	--	--
28.2217	372	--	--
28.2414	314	--	--
28.2611	367	--	--
28.2808	350	--	--
28.3005	321	--	--
28.3202	370	--	--
28.3399	381	--	--
28.3596	300	--	--
28.3792	304	--	--
28.3989	345	--	--
28.4186	347	--	--
28.4383	322	--	--
28.458	338	--	--
28.4777	370	--	--
28.4974	326	--	--
28.5171	292	--	--
28.5368	289	--	--
28.5565	351	--	--
28.5761	338	--	--
28.5958	370	--	--
28.6155	302	--	--
28.6352	334	--	--
28.6549	331	--	--
28.6746	330	--	--
28.6943	338	--	--
28.714	339	--	--
28.7337	335	--	--
28.7533	364	--	--
28.773	309	--	--
28.7927	295	--	--
28.8124	291	--	--
28.8321	322	--	--
28.8518	325	--	--
28.8715	315	--	--
28.8912	325	--	--
28.9109	307	--	--
28.9305	319	--	--
28.9502	299	--	--
28.9699	336	--	--
28.9896	304	--	--
29.0093	327	--	--
29.029	305	--	--
29.0487	323	--	--
29.0684	277	--	--
29.0881	318	--	--
29.1077	275	--	--
29.1274	303	--	--
29.1471	307	--	--
29.1668	329	--	--
29.1865	284	--	--
29.2062	286	--	--
29.2259	302	--	--
29.2456	326	--	--
29.2653	332	--	--
29.2849	308	--	--
29.3046	349	--	--
29.3243	309	--	--
29.344	278	--	--
29.3637	297	--	--
29.3834	292	--	--
29.4031	286	--	--
29.4228	294	--	--
29.4425	302	--	--
29.4622	279	--	--
29.4818	310	--	--
29.5015	315	--	--
29.5212	327	--	--
29.5409	282	--	--
29.5606	306	--	--
29.5803	307	--	--
29.6	312	--	--
29.6197	304	--	--
29.6394	312	--	--
29.659	310	--	--
29.6787	323	--	--
29.6984	286	--	--
29.7181	289	--	--
29.7378	250	--	--
29.7575	263	--	--
29.7772	272	--	--
29.7969	274	--	--
29.8166	280	--	--
29.8362	302	--	--
29.8559	266	--	--
29.8756	303	--	--
29.8953	288	--	--
29.915	309	--	--
29.9347	294	--	--
29.9544	303	--	--
29.9741	291	--	--
29.9938	293	--	--
30.0134	280	--	--
30.0331	297	--	--
30.0528	292	--	--
30.0725	305	--	--
30.0922	280	--	--
30.1119	297	--	--
30.1316	296	--	--
30.1513	295	--	--
30.171	284	--	--
30.1906	279	--	--
30.2103	263	--	--
30.23	285	--	--
30.2497	281	--	--
30.2694	275	--	--
30.2891	244	--	--
30.3088	265	--	--
30.3285	300	--	--
30.3482	281	--	--
30.3678	234	--	--
30.3875	263	--	--
30.4072	296	--	--
30.4269	261	--	--
30.4466	263	--	--
30.4663	275	--	--
30.486	254	--	--
30.5057	289	--	--
30.5254	261	--	--
30.5451	292	--	--
30.5647	261	--	--
30.5844	277	--	--
30.6041	294	--	--
30.6238	257	--	--
30.6435	274	--	--
30.6632	280	--	--
30.6829	256	--	--
30.7026	253	--	--
30.7223	265	--	--
30.7419	281	--	--
30.7616	274	--	--
30.7813	247	--	--
30.801	249	--	--
30.8207	238	--	--
30.8404	252	--	--
30.8601	241	--	--
30.8798	271	--	--
30.8995	294	--	--
30.9191	275	--	--
30.9388	272	--	--
30.9585	272	--	--
30.9782	269	--	--
30.9979	246	--	--
31.0176	224	--	--
31.0373	257	--	--
31.057	279	--	--
31.0767	258	--	--
31.0963	270	--	--
31.116	223	--	--
31.1357	260	--	--
31.1554	258	--	--
31.1751	255	--	--
31.1948	235	--	--
31.2145	222	--	--
31.2342	242	--	--
31.2539	255	--	--
31.2735	252	--	--
31.2932	259	--	--
31.3129	252	--	--
31.3326	238	--	--
31.3523	250	--	--
31.372	248	--	--
31.3917	226	--	--
31.4114	246	--	--
31.4311	243	--	--
31.4507	255	--	--
31.4704	243	--	--
31.4901	229	--	--
31.5098	246	--	--
31.5295	221	--	--
31.5492	258	--	--
31.5689	249	--	--
31.5886	229	--	--
31.6083	222	--	--
31.628	239	--	--
31.6476	237	--	--
31.6673	219	--	--
31.687	238	--	--
31.7067	237	--	--
31.7264	227	--	--
31.7461	222	--	--
31.7658	232	--	--
31.7855	230	--	--
31.8052	243	--	--
31.8248	255	--	--
31.8445	232	--	--
31.8642	255	--	--
31.8839	200	--	--
31.9036	239	--	--
31.9233	245	--	--
31.943	199	--	--
31.9627	222	--	--
31.9824	220	--	--
32.002	228	--	--
32.0217	244	--	--
32.0414	249	--	--
32.0611	232	--	--
32.0808	226	--	--
32.1005	225	--	--
32.1202	215	--	--
32.1399	242	--	--
32.1596	224	--	--
32.1792	229	--	--
32.1989	242	--	--
32.2186	228	--	--
32.2383	214	--	--
32.258	240	--	--
32.2777	241	--	--
32.2974	221	--	--
32.3171	232	--	--
32.3368	263	--	--
32.3564	226	--	--
32.3761	234	--	--
32.3958	198	--	--
32.4155	202	--	--
32.4352	217	--	--
32.4549	212	--	--
32.4746	233	--	--
32.4943	225	--	--
32.514	221	--	--
32.5337	224	--	--
32.5533	219	--	--
32.573	216	--	--
32.5927	235	--	--
32.6124	248	--	--
32.6321	201	--	--
32.6518	244	--	--
32.6715	226	--	--
32.6912	225	--	--
32.7109	220	--	--
32.7305	223	--	--
32.7502	216	--	--
32.7699	244	--	--
32.7896	222	--	--
32.8093	202	--	--
32.829	208	--	--
32.8487	202	--	--
32.8684	198	--	--
32.8881	215	--	--
32.9077	216	--	--
32.9274	237	--	--
32.9471	196	--	--
32.9668	207	--	--
32.9865	225	--	--
33.0062	195	--	--
33.0259	223	--	--
33.0456	211	--	--
33.0653	228	--	--
33.0849	214	--	--
33.1046	208	--	--
33.1243	205	--	--
33.144	224	--	--
33.1637	206	--	--
33.1834	202	--	--
33.2031	239	--	--
33.2228	225	--	--
33.2425	216	--	--
33.2621	207	--	--
33.2818	216	--	--
33.3015	204	--	--
33.3212	206	--	--
33.3409	192	--	--
33.3606	218	--	--
33.3803	219	--	--
33.4	220	--	--
33.4197	210	--	--
33.4393	207	--	--
33.459	222	--	--
33.4787	222	--	--
33.4984	223	--	--
33.5181	221	--	--
33.5378	215	--	--
33.5575	224	--	--
33.5772	198	--	--
33.5969	208	--	--
33.6166	233	--	--
33.6362	215	--	--
33.6559	206	--	--
33.6756	209	--	--
33.6953	178	--	--
33.715	215	--	--
33.7347	211	--	--
33.7544	192	--	--
33.7741	193	--	--
33.7938	185	--	--
33.8134	189	--	--
33.8331	215	--	--
33.8528	197	--	--
33.8725	184	--	--
33.8922	215	--	--
33.9119	208	--	--
33.9316	197	--	--
33.9513	208	--	--
33.971	193	--	--
33.9906	204	--	--
34.0103	200	--	--
34.03	209	--	--
34.0497	194	--	--
34.0694	174	--	--
34.0891	190	--	--
34.1088	189	--	--
34.1285	184	--	--
34.1482	197	--	--
34.1678	199	--	--
34.1875	202	--	--
34.2072	208	--	--
34.2269	192	--	--
34.2466	207	--	--
34.2663	203	--	--
34.286	185	--	--
34.3057	206	--	--
34.3254	189	--	--
34.345	192	--	--
34.3647	182	--	--
34.3844	182	--	--
34.4041	169	--	--
34.4238	198	--	--
34.4435	186	--	--
34.4632	197	--	--
34.4829	195	--	--
34.5026	198	--	--
34.5222	186	--	--
34.5419	195	--	--
34.5616	170	--	--
34.5813	208	--	--
34.601	202	--	--
34.6207	196	--	--
34.6404	203	--	--
34.6601	165	--	--
34.6798	181	--	--
34.6995	191	--	--
34.7191	184	--	--
34.7388	204	--	--
34.7585	187	--	--
34.7782	192	--	--
34.7979	191	--	--
34.8176	187	--	--
34.8373	177	--	--
34.857	190	--	--
34.8767	192	--	--
34.8963	198	--	--
34.916	201	--	--
34.9357	187	--	--
34.9554	193	--	--
34.9751	193	--	--
34.9948	189	--	--
35.0145	204	--	--
35.0342	201	--	--
35.0539	193	--	--
35.0735	192	--	--
35.0932	189	--	--
35.1129	192	--	--
35.1326	166	--	--
35.1523	178	--	--
35.172	176	--	--
35.1917	183	--	--
35.2114	200	--	--
35.2311	158	--	--
35.2507	178	--	--
35.2704	207	--	--
35.2901	213	--	--
35.3098	157	--	--
35.3295	200	--	--
35.3492	187	--	--
35.3689	187	--	--
35.3886	166	--	--
35.4083	183	--	--
35.4279	171	--	--
35.4476	178	--	--
35.4673	203	--	--
35.487	179	--	--
35.5067	171	--	--
35.5264	186	--	--
35.5461	190	--	--
35.5658	169	--	--
35.5855	175	--	--
35.6051	174	--	--
35.6248	173	--	--
35.6445	175	--	--
35.6642	195	--	--
35.6839	164	--	--
35.7036	180	--	--
35.7233	170	--	--
35.743	160	--	--
35.7627	173	--	--
35.7824	194	--	--
35.802	166	--	--
35.8217	184	--	--
35.8414	156	--	--
35.8611	198	--	--
35.8808	168	--	--
35.9005	178	--	--
35.9202	158	--	--
35.9399	173	--	--
35.9596	174	--	--
35.9792	160	--	--
35.9989	165	--	--
36.0186	166	--	--
36.0383	192	--	--
36.058	201	--	--
36.0777	182	--	--
36.0974	180	--	--
36.1171	169	--	--
36.1368	161	--	--
36.1564	186	--	--
36.1761	161	--	--
36.1958	178	--	--
36.2155	142	--	--
36.2352	172	--	--
36.2549	175	--	--
36.2746	170	--	--
36.2943	186	--	--
36.314	162	--	--
36.3336	185	--	--
36.3533	177	--	--
36.373	179	--	--
36.3927	174	--	--
36.4124	171	--	--
36.4321	189	--	--
36.4518	172	--	--
36.4715	172	--	--
36.4912	152	--	--
36.5108	161	--	--
36.5305	174	--	--
36.5502	187	--	--
36.5699	178	--	--
36.5896	160	--	--
36.6093	162	--	--
36.629	170	--	--
36.6487	158	--	--
36.6684	179	--	--
36.6881	170	--	--
36.7077	142	--	--
36.7274	191	--	--
36.7471	147	--	--
36.7668	160	--	--
36.7865	162	--	--
36.8062	162	--	--
36.8259	195	--	--
36.8456	170	--	--
36.8653	167	--	--
36.8849	164	--	--
36.9046	163	--	--
36.9243	174	--	--
36.944	152	--	--
36.9637	148	--	--
36.9834	169	--	--
37.0031	163	--	--
37.0228	164	--	--
37.0425	163	--	--
37.0621	163	--	--
37.0818	159	--	--
37.1015	160	--	--
37.1212	167	--	--
37.1409	173	--	--
37.1606	173	--	--
37.1803	161	--	--
37.2	168	--	--
37.2197	162	--	--
37.2393	180	--	--
37.259	166	--	--
37.2787	179	--	--
37.2984	173	--	--
37.3181	176	--	--
37.3378	146	--	--
37.3575	174	--	--
37.3772	176	--	--
37.3969	162	--	--
37.4165	156	--	--
37.4362	163	--	--
37.4559	174	--	--
37.4756	161	--	--
37.4953	134	--	--
37.515	168	--	--
37.5347	177	--	--
37.5544	168	--	--
37.5741	141	--	--
37.5937	177	--	--
37.6134	189	--	--
37.6331	171	--	--
37.6528	186	--	--
37.6725	171	--	--
37.6922	165	--	--
37.7119	157	--	--
37.7316	150	--	--
37.7513	191	--	--
37.771	141	--	--
37.7906	189	--	--
37.8103	158	--	--
37.83	180	--	--
37.8497	152	--	--
37.8694	155	--	--
37.8891	165	--	--
37.9088	158	--	--
37.9285	172	--	--
37.9482	172	--	--
37.9678	142	--	--
37.9875	170	--	--
38.0072	170	--	--
38.0269	170	--	--
38.0466	146	--	--
38.0663	175	--	--
38.086	175	--	--
38.1057	166	--	--
38.1254	164	--	--
38.145	152	--	--
38.1647	147	--	--
38.1844	150	--	--
38.2041	178	--	--
38.2238	152	--	--
38.2435	186	--	--
38.2632	165	--	--
38.2829	174	--	--
38.3026	160	--	--
38.3222	192	--	--
38.3419	157	--	--
38.3616	158	--	--
38.3813	155	--	--
38.401	171	--	--
38.4207	193	--	--
38.4404	164	--	--
38.4601	179	--	--
38.4798	158	--	--
38.4994	206	--	--
38.5191	159	--	--
38.5388	200	--	--
38.5585	157	--	--
38.5782	167	--	--
38.5979	186	--	--
38.6176	157	--	--
38.6373	162	--	--
38.657	180	--	--
38.6766	171	--	--
38.6963	170	--	--
38.716	176	--	--
38.7357	173	--	--
38.7554	176	--	--
38.7751	172	--	--
38.7948	157	--	--
38.8145	173	--	--
38.8342	182	--	--
38.8539	165	--	--
38.8735	156	--	--
38.8932	169	--	--
38.9129	162	--	--
38.9326	166	--	--
38.9523	163	--	--
38.972	175	--	--
38.9917	170	--	--
39.0114	146	--	--
39.0311	170	--	--
39.0507	162	--	--
39.0704	149	--	--
39.0901	164	--	--
39.1098	174	--	--
39.1295	146	--	--
39.1492	158	--	--
39.1689	158	--	--
39.1886	186	--	--
39.2083	170	--	--
39.2279	162	--	--
39.2476	160	--	--
39.2673	162	--	--
39.287	161	--	--
39.3067	156	--	--
39.3264	158	--	--
39.3461	152	--	--
39.3658	167	--	--
39.3855	142	--	--
39.4051	164	--	--
39.4248	165	--	--
39.4445	150	--	--
39.4642	157	--	--
39.4839	165	--	--
39.5036	168	--	--
39.5233	188	--	--
39.543	168	--	--
39.5627	144	--	--
39.5823	159	--	--
39.602	162	--	--
39.6217	166	--	--
39.6414	171	--	--
39.6611	175	--	--
39.6808	158	--	--
39.7005	184	--	--
39.7202	136	--	--
39.7399	165	--	--
39.7595	166	--	--
39.7792	160	--	--
39.7989	178	--	--
39.8186	174	--	--
39.8383	150	--	--
39.858	180	--	--
39.8777	167	--	--
39.8974	152	--	--
39.9171	145	--	--
39.9368	151	--	--
39.9564	168	--	--
39.9761	153	--	--
39.9958	167	--	--
40.0155	165	--	--
40.0352	182	--	--
40.0549	152	--	--
40.0746	164	--	--
40.0943	146	--	--
40.114	157	--	--
40.1336	161	--	--
40.1533	148	--	--
40.173	159	--	--
40.1927	171	--	--
40.2124	171	--	--
40.2321	151	--	--
40.2518	168	--	--
40.2715	168	--	--
40.2912	189	--	--
40.3108	160	--	--
40.3305	171	--	--
40.3502	153	--	--
40.3699	178	--	--
40.3896	140	--	--
40.4093	159	--	--
40.429	173	--	--
40.4487	152	--	--
40.4684	175	--	--
40.488	177	--	--
40.5077	152	--	--
40.5274	173	--	--
40.5471	156	--	--
40.5668	189	--	--
40.5865	160	--	--
40.6062	143	--	--
40.6259	158	--	--
40.6456	165	--	--
40.6652	168	--	--
40.6849	165	--	--
40.7046	163	--	--
40.7243	171	--	--
40.744	152	--	--
40.7637	176	--	--
40.7834	168	--	--
40.8031	176	--	--
40.8228	205	--	--
40.8425	171	--	--
40.8621	147	--	--
40.8818	166	--	--
40.9015	162	--	--
40.9212	160	--	--
40.9409	192	--	--
40.9606	180	--	--
40.9803	169	--	--
41	190	--	--
41.0197	189	--	--
41.0393	171	--	--
41.059	160	--	--
41.0787	163	--	--
41.0984	215	--	--
41.1181	183	--	--
41.1378	169	--	--
41.1575	166	--	--
41.1772	169	--	--
41.1969	182	--	--
41.2165	158	--	--
41.2362	158	--	--
41.2559	157	--	--
41.2756	198	--	--
41.2953	152	--	--
41.315	181	--	--
41.3347	144	--	--
41.3544	170	--	--
41.3741	165	--	--
41.3937	170	--	--
41.4134	199	--	--
41.4331	166	--	--
41.4528	179	--	--
41.4725	189	--	--
41.4922	161	--	--
41.5119	178	--	--
41.5316	159	--	--
41.5513	186	--	--
41.5709	166	--	--
41.5906	153	--	--
41.6103	186	--	--
41.63	166	--	--
41.6497	159	--	--
41.6694	156	--	--
41.6891	143	--	--
41.7088	166	--	--
41.7285	157	--	--
41.7481	167	--	--
41.7678	158	--	--
41.7875	141	--	--
41.8072	138	--	--
41.8269	152	--	--
41.8466	151	--	--
41.8663	144	--	--
41.886	171	--	--
41.9057	174	--	--
41.9254	169	--	--
41.945	179	--	--
41.9647	154	--	--
41.9844	173	--	--
42.0041	186	--	--
42.0238	173	--	--
42.0435	146	--	--
42.0632	178	--	--
42.0829	160	--	--
42.1026	142	--	--
42.1222	181	--	--
42.1419	160	--	--
42.1616	171	--	--
42.1813	174	--	--
42.201	171	--	--
42.2207	210	--	--
42.2404	154	--	--
42.2601	168	--	--
42.2798	163	--	--
42.2994	163	--	--
42.3191	170	--	--
42.3388	196	--	--
42.3585	147	--	--
42.3782	177	--	--
42.3979	166	--	--
42.4176	159	--	--
42.4373	180	--	--
42.457	136	--	--
42.4766	189	--	--
42.4963	153	--	--
42.516	155	--	--
42.5357	167	--	--
42.5554	138	--	--
42.5751	209	--	--
42.5948	161	--	--
42.6145	196	--	--
42.6342	171	--	--
42.6538	176	--	--
42.6735	200	--	--
42.6932	162	--	--
42.7129	189	--	--
42.7326	179	--	--
42.7523	171	--	--
42.772	163	--	--
42.7917	149	--	--
42.8114	161	--	--
42.831	161	--	--
42.8507	173	--	--
42.8704	174	--	--
42.8901	181	--	--
42.9098	162	--	--
42.9295	164	--	--
42.9492	167	--	--
42.9689	156	--	--
42.9886	182	--	--
43.0083	156	--	--
43.0279	169	--	--
43.0476	189	--	--
43.0673	156	--	--
43.087	169	--	--
43.1067	167	--	--
43.1264	137	--	--
43.1461	191	--	--
43.1658	170	--	--
43.1855	142	--	--
43.2051	182	--	--
43.2248	160	--	--
43.2445	161	--	--
43.2642	169	--	--
43.2839	172	--	--
43.3036	156	--	--
43.3233	181	--	--
43.343	168	--	--
43.3627	160	--	--
43.3823	161	--	--
43.402	153	--	--
43.4217	163	--	--
43.4414	169	--	--
43.4611	145	--	--
43.4808	140	--	--
43.5005	171	--	--
43.5202	162	--	--
43.5399	170	--	--
43.5595	158	--	--
43.5792	175	--	--
43.5989	178	--	--
43.6186	161	--	--
43.6383	159	--	--
43.658	163	--	--
43.6777	165	--	--
43.6974	165	--	--
43.7171	128	--	--
43.7367	165	--	--
43.7564	178	--	--
43.7761	162	--	--
43.7958	138	--	--
43.8155	171	--	--
43.8352	182	--	--
43.8549	156	--	--
43.8746	175	--	--
43.8943	183	--	--
43.9139	141	--	--
43.9336	158	--	--
43.9533	154	--	--
43.973	129	--	--
43.9927	164	--	--
44.0124	156	--	--
44.0321	169	--	--
44.0518	188	--	--
44.0715	163	--	--
44.0912	162	--	--
44.1108	145	--	--
44.1305	158	--	--
44.1502	159	--	--
44.1699	154	--	--
44.1896	133	--	--
44.2093	169	--	--
44.229	178	--	--
44.2487	165	--	--
44.2684	186	--	--
44.288	191	--	--
44.3077	173	--	--
44.3274	146	--	--
44.3471	141	--	--
44.3668	148	--	--
44.3865	164	--	--
44.4062	167	--	--
44.4259	158	--	--
44.4456	161	--	--
44.4652	155	--	--
44.4849	148	--	--
44.5046	168	--	--
44.5243	168	--	--
44.544	165	--	--
44.5637	175	--	--
44.5834	149	--	--
44.6031	153	--	--
44.6228	173	--	--
44.6424	161	--	--
44.6621	164	--	--
44.6818	151	--	--
44.7015	153	--	--
44.7212	184	--	--
44.7409	166	--	--
44.7606	181	--	--
44.7803	144	--	--
44.8	155	--	--
44.8196	162	--	--
44.8393	152	--	--
44.859	156	--	--
44.8787	153	--	--
44.8984	164	--	--
44.9181	152	--	--
44.9378	154	--	--
44.9575	152	--	--
44.9772	174	--	--
44.9969	133	--	--
45.0165	153	--	--
45.0362	188	--	--
45.0559	149	--	--
45.0756	135	--	--
45.0953	158	--	--
45.115	144	--	--
45.1347	176	--	--
45.1544	143	--	--
45.1741	134	--	--
45.1937	168	--	--
45.2134	144	--	--
45.2331	165	--	--
45.2528	154	--	--
45.2725	137	--	--
45.2922	147	--	--
45.3119	144	--	--
45.3316	147	--	--
45.3513	131	--	--
45.3709	157	--	--
45.3906	158	--	--
45.4103	165	--	--
45.43	148	--	--
45.4497	161	--	--
45.4694	142	--	--
45.4891	163	--	--
45.5088	142	--	--
45.5285	150	--	--
45.5481	159	--	--
45.5678	148	--	--
45.5875	147	--	--
45.6072	147	--	--
45.6269	144	--	--
45.6466	161	--	--
45.6663	134	--	--
45.686	140	--	--
45.7057	149	--	--
45.7253	133	--	--
45.745	155	--	--
45.7647	154	--	--
45.7844	159	--	--
45.8041	139	--	--
45.8238	147	--	--
45.8435	163	--	--
45.8632	151	--	--
45.8829	128	--	--
45.9025	151	--	--
45.9222	142	--	--
45.9419	143	--	--
45.9616	132	--	--
45.9813	150	--	--
46.001	128	--	--
46.0207	142	--	--
46.0404	131	--	--
46.0601	154	--	--
46.0798	140	--	--
46.0994	149	--	--
46.1191	139	--	--
46.1388	183	--	--
46.1585	151	--	--
46.1782	166	--	--
46.1979	152	--	--
46.2176	139	--	--
46.2373	131	--	--
46.257	146	--	--
46.2766	162	--	--
46.2963	161	--	--
46.316	146	--	--
46.3357	136	--	--
46.3554	157	--	--
46.3751	137	--	--
46.3948	135	--	--
46.4145	119	--	--
46.4342	161	--	--
46.4538	142	--	--
46.4735	114	--	--
46.4932	151	--	--
46.5129	148	--	--
46.5326	144	--	--
46.5523	153	--	--
46.572	133	--	--
46.5917	134	--	--
46.6114	138	--	--
46.631	145	--	--
46.6507	141	--	--
46.6704	134	--	--
46.6901	142	--	--
46.7098	145	--	--
46.7295	139	--	--
46.7492	137	--	--
46.7689	132	--	--
46.7886	139	--	--
46.8082	125	--	--
46.8279	134	--	--
46.8476	162	--	--
46.8673	131	--	--
46.887	136	--	--
46.9067	132	--	--
46.9264	146	--	--
46.9461	128	--	--
46.9658	140	--	--
46.9854	123	--	--
47.0051	158	--	--
47.0248	155	--	--
47.0445	128	--	--
47.0642	122	--	--
47.0839	130	--	--
47.1036	123	--	--
47.1233	139	--	--
47.143	141	--	--
47.1627	132	--	--
47.1823	122	--	--
47.202	137	--	--
47.2217	139	--	--
47.2414	130	--	--
47.2611	131	--	--
47.2808	127	--	--
47.3005	129	--	--
47.3202	141	--	--
47.3399	134	--	--
47.3595	139	--	--
47.3792	121	--	--
47.3989	136	--	--
47.4186	120	--	--
47.4383	124	--	--
47.458	147	--	--
47.4777	120	--	--
47.4974	116	--	--
47.5171	153	--	--
47.5367	143	--	--
47.5564	134	--	--
47.5761	130	--	--
47.5958	125	--	--
47.6155	138	--	--
47.6352	146	--	--
47.6549	134	--	--
47.6746	142	--	--
47.6943	145	--	--
47.7139	120	--	--
47.7336	161	--	--
47.7533	138	--	--
47.773	134	--	--
47.7927	104	--	--
47.8124	144	--	--
47.8321	121	--	--
47.8518	126	--	--
47.8715	131	--	--
47.8911	144	--	--
47.9108	131	--	--
47.9305	122	--	--
47.9502	146	--	--
47.9699	141	--	--
47.9896	127	--	--
48.0093	113	--	--
48.029	121	--	--
48.0487	149	--	--
48.0683	120	--	--
48.088	152	--	--
48.1077	127	--	--
48.1274	130	--	--
48.1471	126	--	--
48.1668	117	--	--
48.1865	123	--	--
48.2062	128	--	--
48.2259	133	--	--
48.2456	146	--	--
48.2652	115	--	--
48.2849	117	--	--
48.3046	135	--	--
48.3243	136	--	--
48.344	120	--	--
48.3637	135	--	--
48.3834	125	--	--
48.4031	141	--	--
48.4228	132	--	--
48.4424	132	--	--
48.4621	132	--	--
48.4818	121	--	--
48.5015	131	--	--
48.5212	133	--	--
48.5409	138	--	--
48.5606	108	--	--
48.5803	131	--	--
48.6	130	--	--
48.6196	134	--	--
48.6393	136	--	--
48.659	113	--	--
48.6787	136	--	--
48.6984	132	--	--
48.7181	128	--	--
48.7378	148	--	--
48.7575	135	--	--
48.7772	136	--	--
48.7968	135	--	--
48.8165	145	--	--
48.8362	128	--	--
48.8559	118	--	--
48.8756	115	--	--
48.8953	135	--	--
48.915	129	--	--
48.9347	118	--	--
48.9544	122	--	--
48.974	144	--	--
48.9937	140	--	--
49.0134	133	--	--
49.0331	121	--	--
49.0528	130	--	--
49.0725	127	--	--
49.0922	106	--	--
49.1119	113	--	--
49.1316	106	--	--
49.1513	113	--	--
49.1709	121	--	--
49.1906	122	--	--
49.2103	126	--	--
49.23	114	--	--
49.2497	128	--	--
49.2694	120	--	--
49.2891	104	--	--
49.3088	108	--	--
[truncated: 1,559 more rows]

## Sheet: Supplementary Fig. 8
Supplementary Fig. 8c
XRD pattern of Cr1/N-C
2 Theta (Degree)	Cr1/N-C	2 Theta (Degree)	Cr-PDF#06-0694
10.0093	389	44.392	100
10.029	393	64.581	16
10.0487	386	--	--
10.0684	403	--	--
10.0881	387	--	--
10.1078	381	--	--
10.1275	385	--	--
10.1471	399	--	--
10.1668	387	--	--
10.1865	363	--	--
10.2062	393	--	--
10.2259	377	--	--
10.2456	432	--	--
10.2653	375	--	--
10.285	410	--	--
10.3047	407	--	--
10.3243	386	--	--
10.344	409	--	--
10.3637	363	--	--
10.3834	398	--	--
10.4031	384	--	--
10.4228	391	--	--
10.4425	370	--	--
10.4622	384	--	--
10.4819	378	--	--
10.5015	408	--	--
10.5212	382	--	--
10.5409	385	--	--
10.5606	404	--	--
10.5803	375	--	--
10.6	381	--	--
10.6197	399	--	--
10.6394	341	--	--
10.6591	371	--	--
10.6787	391	--	--
10.6984	372	--	--
10.7181	347	--	--
10.7378	411	--	--
10.7575	381	--	--
10.7772	382	--	--
10.7969	377	--	--
10.8166	355	--	--
10.8363	375	--	--
10.856	380	--	--
10.8756	380	--	--
10.8953	370	--	--
10.915	375	--	--
10.9347	353	--	--
10.9544	396	--	--
10.9741	367	--	--
10.9938	400	--	--
11.0135	378	--	--
11.0332	363	--	--
11.0528	373	--	--
11.0725	397	--	--
11.0922	376	--	--
11.1119	376	--	--
11.1316	389	--	--
11.1513	353	--	--
11.171	360	--	--
11.1907	374	--	--
11.2104	358	--	--
11.23	404	--	--
11.2497	397	--	--
11.2694	374	--	--
11.2891	389	--	--
11.3088	371	--	--
11.3285	409	--	--
11.3482	388	--	--
11.3679	376	--	--
11.3876	370	--	--
11.4072	353	--	--
11.4269	391	--	--
11.4466	362	--	--
11.4663	356	--	--
11.486	349	--	--
11.5057	367	--	--
11.5254	398	--	--
11.5451	369	--	--
11.5648	347	--	--
11.5844	359	--	--
11.6041	407	--	--
11.6238	346	--	--
11.6435	380	--	--
11.6632	390	--	--
11.6829	364	--	--
11.7026	401	--	--
11.7223	369	--	--
11.742	381	--	--
11.7616	326	--	--
11.7813	385	--	--
11.801	359	--	--
11.8207	402	--	--
11.8404	386	--	--
11.8601	363	--	--
11.8798	405	--	--
11.8995	389	--	--
11.9192	381	--	--
11.9389	393	--	--
11.9585	386	--	--
11.9782	356	--	--
11.9979	370	--	--
12.0176	415	--	--
12.0373	405	--	--
12.057	364	--	--
12.0767	388	--	--
12.0964	399	--	--
12.1161	352	--	--
12.1357	376	--	--
12.1554	382	--	--
12.1751	375	--	--
12.1948	393	--	--
12.2145	374	--	--
12.2342	405	--	--
12.2539	359	--	--
12.2736	349	--	--
12.2933	373	--	--
12.3129	380	--	--
12.3326	385	--	--
12.3523	368	--	--
12.372	381	--	--
12.3917	347	--	--
12.4114	344	--	--
12.4311	376	--	--
12.4508	359	--	--
12.4705	395	--	--
12.4901	398	--	--
12.5098	334	--	--
12.5295	365	--	--
12.5492	374	--	--
12.5689	357	--	--
12.5886	372	--	--
12.6083	375	--	--
12.628	371	--	--
12.6477	364	--	--
12.6673	372	--	--
12.687	354	--	--
12.7067	364	--	--
12.7264	362	--	--
12.7461	377	--	--
12.7658	369	--	--
12.7855	384	--	--
12.8052	361	--	--
12.8249	355	--	--
12.8446	337	--	--
12.8642	359	--	--
12.8839	359	--	--
12.9036	392	--	--
12.9233	361	--	--
12.943	328	--	--
12.9627	392	--	--
12.9824	373	--	--
13.0021	399	--	--
13.0218	404	--	--
13.0414	381	--	--
13.0611	386	--	--
13.0808	361	--	--
13.1005	378	--	--
13.1202	375	--	--
13.1399	360	--	--
13.1596	402	--	--
13.1793	375	--	--
13.199	341	--	--
13.2186	376	--	--
13.2383	381	--	--
13.258	378	--	--
13.2777	328	--	--
13.2974	362	--	--
13.3171	374	--	--
13.3368	370	--	--
13.3565	377	--	--
13.3762	356	--	--
13.3958	362	--	--
13.4155	406	--	--
13.4352	397	--	--
13.4549	390	--	--
13.4746	358	--	--
13.4943	391	--	--
13.514	367	--	--
13.5337	370	--	--
13.5534	378	--	--
13.573	382	--	--
13.5927	378	--	--
13.6124	351	--	--
13.6321	364	--	--
13.6518	339	--	--
13.6715	409	--	--
13.6912	382	--	--
13.7109	395	--	--
13.7306	390	--	--
13.7502	411	--	--
13.7699	358	--	--
13.7896	391	--	--
13.8093	380	--	--
13.829	351	--	--
13.8487	341	--	--
13.8684	354	--	--
13.8881	370	--	--
13.9078	400	--	--
13.9275	361	--	--
13.9471	366	--	--
13.9668	389	--	--
13.9865	408	--	--
14.0062	371	--	--
14.0259	371	--	--
14.0456	349	--	--
14.0653	367	--	--
14.085	382	--	--
14.1047	389	--	--
14.1243	379	--	--
14.144	375	--	--
14.1637	350	--	--
14.1834	371	--	--
14.2031	397	--	--
14.2228	368	--	--
14.2425	352	--	--
14.2622	395	--	--
14.2819	387	--	--
14.3015	341	--	--
14.3212	370	--	--
14.3409	384	--	--
14.3606	343	--	--
14.3803	407	--	--
14.4	347	--	--
14.4197	368	--	--
14.4394	396	--	--
14.4591	351	--	--
14.4787	366	--	--
14.4984	398	--	--
14.5181	357	--	--
14.5378	333	--	--
14.5575	353	--	--
14.5772	353	--	--
14.5969	381	--	--
14.6166	347	--	--
14.6363	352	--	--
14.6559	353	--	--
14.6756	363	--	--
14.6953	370	--	--
14.715	381	--	--
14.7347	383	--	--
14.7544	363	--	--
14.7741	361	--	--
14.7938	370	--	--
14.8135	400	--	--
14.8331	399	--	--
14.8528	366	--	--
14.8725	392	--	--
14.8922	386	--	--
14.9119	395	--	--
14.9316	390	--	--
14.9513	380	--	--
14.971	402	--	--
14.9907	371	--	--
15.0104	354	--	--
15.03	403	--	--
15.0497	403	--	--
15.0694	385	--	--
15.0891	377	--	--
15.1088	347	--	--
15.1285	366	--	--
15.1482	389	--	--
15.1679	394	--	--
15.1876	396	--	--
15.2072	393	--	--
15.2269	393	--	--
15.2466	352	--	--
15.2663	385	--	--
15.286	356	--	--
15.3057	362	--	--
15.3254	354	--	--
15.3451	393	--	--
15.3648	400	--	--
15.3844	332	--	--
15.4041	382	--	--
15.4238	353	--	--
15.4435	376	--	--
15.4632	381	--	--
15.4829	407	--	--
15.5026	419	--	--
15.5223	384	--	--
15.542	396	--	--
15.5616	391	--	--
15.5813	399	--	--
15.601	383	--	--
15.6207	370	--	--
15.6404	415	--	--
15.6601	365	--	--
15.6798	394	--	--
15.6995	394	--	--
15.7192	393	--	--
15.7388	348	--	--
15.7585	391	--	--
15.7782	378	--	--
15.7979	397	--	--
15.8176	368	--	--
15.8373	382	--	--
15.857	397	--	--
15.8767	367	--	--
15.8964	355	--	--
15.916	385	--	--
15.9357	368	--	--
15.9554	359	--	--
15.9751	398	--	--
15.9948	353	--	--
16.0145	364	--	--
16.0342	379	--	--
16.0539	393	--	--
16.0736	356	--	--
16.0933	366	--	--
16.1129	402	--	--
16.1326	354	--	--
16.1523	398	--	--
16.172	342	--	--
16.1917	396	--	--
16.2114	370	--	--
16.2311	381	--	--
16.2508	351	--	--
16.2705	443	--	--
16.2901	400	--	--
16.3098	398	--	--
16.3295	390	--	--
16.3492	349	--	--
16.3689	377	--	--
16.3886	390	--	--
16.4083	398	--	--
16.428	395	--	--
16.4477	402	--	--
16.4673	405	--	--
16.487	395	--	--
16.5067	372	--	--
16.5264	361	--	--
16.5461	395	--	--
16.5658	391	--	--
16.5855	373	--	--
16.6052	380	--	--
16.6249	424	--	--
16.6445	367	--	--
16.6642	350	--	--
16.6839	377	--	--
16.7036	391	--	--
16.7233	396	--	--
16.743	405	--	--
16.7627	359	--	--
16.7824	399	--	--
16.8021	422	--	--
16.8217	406	--	--
16.8414	368	--	--
16.8611	422	--	--
16.8808	378	--	--
16.9005	381	--	--
16.9202	374	--	--
16.9399	365	--	--
16.9596	382	--	--
16.9793	405	--	--
16.999	400	--	--
17.0186	390	--	--
17.0383	420	--	--
17.058	425	--	--
17.0777	388	--	--
17.0974	411	--	--
17.1171	415	--	--
17.1368	403	--	--
17.1565	368	--	--
17.1762	389	--	--
17.1958	336	--	--
17.2155	421	--	--
17.2352	379	--	--
17.2549	367	--	--
17.2746	392	--	--
17.2943	407	--	--
17.314	383	--	--
17.3337	405	--	--
17.3534	382	--	--
17.373	413	--	--
17.3927	369	--	--
17.4124	363	--	--
17.4321	378	--	--
17.4518	381	--	--
17.4715	383	--	--
17.4912	403	--	--
17.5109	393	--	--
17.5306	394	--	--
17.5502	379	--	--
17.5699	391	--	--
17.5896	416	--	--
17.6093	383	--	--
17.629	434	--	--
17.6487	406	--	--
17.6684	408	--	--
17.6881	392	--	--
17.7078	406	--	--
17.7274	412	--	--
17.7471	392	--	--
17.7668	374	--	--
17.7865	390	--	--
17.8062	409	--	--
17.8259	425	--	--
17.8456	377	--	--
17.8653	416	--	--
17.885	365	--	--
17.9046	405	--	--
17.9243	393	--	--
17.944	390	--	--
17.9637	378	--	--
17.9834	411	--	--
18.0031	377	--	--
18.0228	442	--	--
18.0425	359	--	--
18.0622	392	--	--
18.0819	416	--	--
18.1015	438	--	--
18.1212	398	--	--
18.1409	410	--	--
18.1606	427	--	--
18.1803	385	--	--
18.2	406	--	--
18.2197	425	--	--
18.2394	422	--	--
18.2591	398	--	--
18.2787	402	--	--
18.2984	375	--	--
18.3181	380	--	--
18.3378	395	--	--
18.3575	426	--	--
18.3772	387	--	--
18.3969	418	--	--
18.4166	384	--	--
18.4363	405	--	--
18.4559	432	--	--
18.4756	398	--	--
18.4953	392	--	--
18.515	431	--	--
18.5347	398	--	--
18.5544	430	--	--
18.5741	383	--	--
18.5938	416	--	--
18.6135	386	--	--
18.6331	416	--	--
18.6528	371	--	--
18.6725	410	--	--
18.6922	429	--	--
18.7119	411	--	--
18.7316	402	--	--
18.7513	410	--	--
18.771	427	--	--
18.7907	455	--	--
18.8103	390	--	--
18.83	458	--	--
18.8497	414	--	--
18.8694	405	--	--
18.8891	439	--	--
18.9088	433	--	--
18.9285	387	--	--
18.9482	431	--	--
18.9679	445	--	--
18.9875	429	--	--
19.0072	424	--	--
19.0269	410	--	--
19.0466	460	--	--
19.0663	421	--	--
19.086	433	--	--
19.1057	422	--	--
19.1254	413	--	--
19.1451	407	--	--
19.1648	411	--	--
19.1844	423	--	--
19.2041	406	--	--
19.2238	423	--	--
19.2435	424	--	--
19.2632	402	--	--
19.2829	426	--	--
19.3026	462	--	--
19.3223	436	--	--
19.342	469	--	--
19.3616	462	--	--
19.3813	424	--	--
19.401	417	--	--
19.4207	428	--	--
19.4404	391	--	--
19.4601	418	--	--
19.4798	451	--	--
19.4995	405	--	--
19.5192	421	--	--
19.5388	460	--	--
19.5585	431	--	--
19.5782	448	--	--
19.5979	417	--	--
19.6176	456	--	--
19.6373	411	--	--
19.657	426	--	--
19.6767	435	--	--
19.6964	416	--	--
19.716	438	--	--
19.7357	466	--	--
19.7554	439	--	--
19.7751	461	--	--
19.7948	413	--	--
19.8145	454	--	--
19.8342	420	--	--
19.8539	432	--	--
19.8736	418	--	--
19.8932	475	--	--
19.9129	420	--	--
19.9326	429	--	--
19.9523	409	--	--
19.972	436	--	--
19.9917	432	--	--
20.0114	452	--	--
20.0311	429	--	--
20.0508	412	--	--
20.0704	460	--	--
20.0901	422	--	--
20.1098	430	--	--
20.1295	443	--	--
20.1492	461	--	--
20.1689	423	--	--
20.1886	421	--	--
20.2083	421	--	--
20.228	430	--	--
20.2477	459	--	--
20.2673	429	--	--
20.287	421	--	--
20.3067	467	--	--
20.3264	441	--	--
20.3461	452	--	--
20.3658	459	--	--
20.3855	494	--	--
20.4052	417	--	--
20.4249	449	--	--
20.4445	451	--	--
20.4642	420	--	--
20.4839	420	--	--
20.5036	444	--	--
20.5233	463	--	--
20.543	500	--	--
20.5627	420	--	--
20.5824	440	--	--
20.6021	468	--	--
20.6217	451	--	--
20.6414	434	--	--
20.6611	463	--	--
20.6808	446	--	--
20.7005	455	--	--
20.7202	433	--	--
20.7399	422	--	--
20.7596	442	--	--
20.7793	437	--	--
20.7989	499	--	--
20.8186	479	--	--
20.8383	460	--	--
20.858	457	--	--
20.8777	502	--	--
20.8974	438	--	--
20.9171	498	--	--
20.9368	452	--	--
20.9565	429	--	--
20.9761	430	--	--
20.9958	447	--	--
21.0155	440	--	--
21.0352	449	--	--
21.0549	446	--	--
21.0746	441	--	--
21.0943	445	--	--
21.114	455	--	--
21.1337	467	--	--
21.1534	397	--	--
21.173	447	--	--
21.1927	460	--	--
21.2124	445	--	--
21.2321	455	--	--
21.2518	458	--	--
21.2715	469	--	--
21.2912	435	--	--
21.3109	464	--	--
21.3306	450	--	--
21.3502	461	--	--
21.3699	467	--	--
21.3896	445	--	--
21.4093	451	--	--
21.429	428	--	--
21.4487	510	--	--
21.4684	451	--	--
21.4881	475	--	--
21.5078	441	--	--
21.5274	454	--	--
21.5471	482	--	--
21.5668	467	--	--
21.5865	467	--	--
21.6062	457	--	--
21.6259	476	--	--
21.6456	459	--	--
21.6653	451	--	--
21.685	472	--	--
21.7046	458	--	--
21.7243	454	--	--
21.744	456	--	--
21.7637	433	--	--
21.7834	486	--	--
21.8031	469	--	--
21.8228	457	--	--
21.8425	469	--	--
21.8622	447	--	--
21.8818	425	--	--
21.9015	480	--	--
21.9212	485	--	--
21.9409	461	--	--
21.9606	446	--	--
21.9803	430	--	--
22	463	--	--
22.0197	474	--	--
22.0394	500	--	--
22.059	450	--	--
22.0787	485	--	--
22.0984	455	--	--
22.1181	457	--	--
22.1378	481	--	--
22.1575	430	--	--
22.1772	485	--	--
22.1969	482	--	--
22.2166	459	--	--
22.2363	501	--	--
22.2559	442	--	--
22.2756	462	--	--
22.2953	463	--	--
22.315	486	--	--
22.3347	429	--	--
22.3544	471	--	--
22.3741	433	--	--
22.3938	480	--	--
22.4135	448	--	--
22.4331	462	--	--
22.4528	481	--	--
22.4725	442	--	--
22.4922	485	--	--
22.5119	465	--	--
22.5316	465	--	--
22.5513	458	--	--
22.571	464	--	--
22.5907	471	--	--
22.6103	514	--	--
22.63	452	--	--
22.6497	433	--	--
22.6694	444	--	--
22.6891	485	--	--
22.7088	468	--	--
22.7285	452	--	--
22.7482	494	--	--
22.7679	459	--	--
22.7875	446	--	--
22.8072	456	--	--
22.8269	476	--	--
22.8466	442	--	--
22.8663	430	--	--
22.886	421	--	--
22.9057	468	--	--
22.9254	460	--	--
22.9451	465	--	--
22.9647	496	--	--
22.9844	473	--	--
23.0041	455	--	--
23.0238	434	--	--
23.0435	458	--	--
23.0632	478	--	--
23.0829	434	--	--
23.1026	504	--	--
23.1223	457	--	--
23.1419	460	--	--
23.1616	466	--	--
23.1813	464	--	--
23.201	469	--	--
23.2207	446	--	--
23.2404	481	--	--
23.2601	448	--	--
23.2798	422	--	--
23.2995	457	--	--
23.3192	473	--	--
23.3388	438	--	--
23.3585	456	--	--
23.3782	486	--	--
23.3979	461	--	--
23.4176	492	--	--
23.4373	485	--	--
23.457	472	--	--
23.4767	476	--	--
23.4964	464	--	--
23.516	474	--	--
23.5357	493	--	--
23.5554	511	--	--
23.5751	434	--	--
23.5948	463	--	--
23.6145	472	--	--
23.6342	440	--	--
23.6539	466	--	--
23.6736	516	--	--
23.6932	438	--	--
23.7129	517	--	--
23.7326	481	--	--
23.7523	478	--	--
23.772	491	--	--
23.7917	516	--	--
23.8114	446	--	--
23.8311	453	--	--
23.8508	454	--	--
23.8704	480	--	--
23.8901	456	--	--
23.9098	481	--	--
23.9295	432	--	--
23.9492	480	--	--
23.9689	451	--	--
23.9886	437	--	--
24.0083	464	--	--
24.028	452	--	--
24.0476	434	--	--
24.0673	457	--	--
24.087	460	--	--
24.1067	495	--	--
24.1264	461	--	--
24.1461	440	--	--
24.1658	444	--	--
24.1855	459	--	--
24.2052	442	--	--
24.2248	487	--	--
24.2445	478	--	--
24.2642	449	--	--
24.2839	447	--	--
24.3036	446	--	--
24.3233	473	--	--
24.343	483	--	--
24.3627	440	--	--
24.3824	436	--	--
24.4021	443	--	--
24.4217	441	--	--
24.4414	459	--	--
24.4611	442	--	--
24.4808	430	--	--
24.5005	430	--	--
24.5202	457	--	--
24.5399	466	--	--
24.5596	485	--	--
24.5793	424	--	--
24.5989	442	--	--
24.6186	443	--	--
24.6383	443	--	--
24.658	442	--	--
24.6777	446	--	--
24.6974	442	--	--
24.7171	412	--	--
24.7368	421	--	--
24.7565	470	--	--
24.7761	455	--	--
24.7958	429	--	--
24.8155	410	--	--
24.8352	456	--	--
24.8549	431	--	--
24.8746	471	--	--
24.8943	460	--	--
24.914	422	--	--
24.9337	430	--	--
24.9533	459	--	--
24.973	408	--	--
24.9927	486	--	--
25.0124	428	--	--
25.0321	434	--	--
25.0518	412	--	--
25.0715	433	--	--
25.0912	467	--	--
25.1109	459	--	--
25.1305	447	--	--
25.1502	420	--	--
25.1699	455	--	--
25.1896	444	--	--
25.2093	444	--	--
25.229	433	--	--
25.2487	440	--	--
25.2684	439	--	--
25.2881	408	--	--
25.3078	410	--	--
25.3274	420	--	--
25.3471	412	--	--
25.3668	406	--	--
25.3865	435	--	--
25.4062	436	--	--
25.4259	374	--	--
25.4456	438	--	--
25.4653	416	--	--
25.485	434	--	--
25.5046	458	--	--
25.5243	430	--	--
25.544	446	--	--
25.5637	423	--	--
25.5834	406	--	--
25.6031	410	--	--
25.6228	431	--	--
25.6425	407	--	--
25.6622	425	--	--
25.6818	458	--	--
25.7015	424	--	--
25.7212	389	--	--
25.7409	425	--	--
25.7606	414	--	--
25.7803	387	--	--
25.8	401	--	--
25.8197	423	--	--
25.8394	402	--	--
25.859	414	--	--
25.8787	412	--	--
25.8984	423	--	--
25.9181	383	--	--
25.9378	419	--	--
25.9575	408	--	--
25.9772	419	--	--
25.9969	434	--	--
26.0166	401	--	--
26.0362	395	--	--
26.0559	384	--	--
26.0756	405	--	--
26.0953	397	--	--
26.115	435	--	--
26.1347	429	--	--
26.1544	415	--	--
26.1741	383	--	--
26.1938	408	--	--
26.2134	392	--	--
26.2331	374	--	--
26.2528	402	--	--
26.2725	362	--	--
26.2922	366	--	--
26.3119	408	--	--
26.3316	379	--	--
26.3513	397	--	--
26.371	368	--	--
26.3907	408	--	--
26.4103	392	--	--
26.43	372	--	--
26.4497	387	--	--
26.4694	392	--	--
26.4891	386	--	--
26.5088	377	--	--
26.5285	380	--	--
26.5482	361	--	--
26.5679	379	--	--
26.5875	393	--	--
26.6072	382	--	--
26.6269	365	--	--
26.6466	384	--	--
26.6663	410	--	--
26.686	347	--	--
26.7057	372	--	--
26.7254	412	--	--
26.7451	388	--	--
26.7647	354	--	--
26.7844	378	--	--
26.8041	376	--	--
26.8238	385	--	--
26.8435	381	--	--
26.8632	372	--	--
26.8829	369	--	--
26.9026	415	--	--
26.9223	400	--	--
26.9419	374	--	--
26.9616	346	--	--
26.9813	358	--	--
27.001	346	--	--
27.0207	363	--	--
27.0404	355	--	--
27.0601	365	--	--
27.0798	353	--	--
27.0995	389	--	--
27.1191	391	--	--
27.1388	358	--	--
27.1585	326	--	--
27.1782	375	--	--
27.1979	360	--	--
27.2176	365	--	--
27.2373	348	--	--
27.257	351	--	--
27.2767	373	--	--
27.2963	359	--	--
27.316	362	--	--
27.3357	348	--	--
27.3554	352	--	--
27.3751	363	--	--
27.3948	339	--	--
27.4145	352	--	--
27.4342	348	--	--
27.4539	352	--	--
27.4736	341	--	--
27.4932	389	--	--
27.5129	311	--	--
27.5326	363	--	--
27.5523	326	--	--
27.572	331	--	--
27.5917	345	--	--
27.6114	352	--	--
27.6311	372	--	--
27.6508	306	--	--
27.6704	325	--	--
27.6901	382	--	--
27.7098	342	--	--
27.7295	324	--	--
27.7492	331	--	--
27.7689	336	--	--
27.7886	353	--	--
27.8083	366	--	--
27.828	329	--	--
27.8476	321	--	--
27.8673	340	--	--
27.887	338	--	--
27.9067	378	--	--
27.9264	342	--	--
27.9461	333	--	--
27.9658	335	--	--
27.9855	337	--	--
28.0052	331	--	--
28.0248	318	--	--
28.0445	323	--	--
28.0642	346	--	--
28.0839	342	--	--
28.1036	321	--	--
28.1233	316	--	--
28.143	342	--	--
28.1627	317	--	--
28.1824	344	--	--
28.202	339	--	--
28.2217	309	--	--
28.2414	330	--	--
28.2611	312	--	--
28.2808	306	--	--
28.3005	320	--	--
28.3202	347	--	--
28.3399	312	--	--
28.3596	318	--	--
28.3792	340	--	--
28.3989	301	--	--
28.4186	333	--	--
28.4383	331	--	--
28.458	303	--	--
28.4777	340	--	--
28.4974	282	--	--
28.5171	330	--	--
28.5368	281	--	--
28.5565	295	--	--
28.5761	306	--	--
28.5958	284	--	--
28.6155	313	--	--
28.6352	314	--	--
28.6549	339	--	--
28.6746	337	--	--
28.6943	304	--	--
28.714	286	--	--
28.7337	323	--	--
28.7533	310	--	--
28.773	315	--	--
28.7927	281	--	--
28.8124	313	--	--
28.8321	306	--	--
28.8518	316	--	--
28.8715	306	--	--
28.8912	313	--	--
28.9109	319	--	--
28.9305	275	--	--
28.9502	292	--	--
28.9699	292	--	--
28.9896	303	--	--
29.0093	281	--	--
29.029	288	--	--
29.0487	311	--	--
29.0684	281	--	--
29.0881	280	--	--
29.1077	320	--	--
29.1274	299	--	--
29.1471	306	--	--
29.1668	301	--	--
29.1865	294	--	--
29.2062	287	--	--
29.2259	279	--	--
29.2456	273	--	--
29.2653	282	--	--
29.2849	290	--	--
29.3046	276	--	--
29.3243	271	--	--
29.344	270	--	--
29.3637	263	--	--
29.3834	277	--	--
29.4031	290	--	--
29.4228	258	--	--
29.4425	303	--	--
29.4622	285	--	--
29.4818	309	--	--
29.5015	276	--	--
29.5212	270	--	--
29.5409	261	--	--
29.5606	270	--	--
29.5803	285	--	--
29.6	271	--	--
29.6197	289	--	--
29.6394	271	--	--
29.659	273	--	--
29.6787	289	--	--
29.6984	268	--	--
29.7181	280	--	--
29.7378	241	--	--
29.7575	270	--	--
29.7772	298	--	--
29.7969	274	--	--
29.8166	259	--	--
29.8362	265	--	--
29.8559	260	--	--
29.8756	274	--	--
29.8953	248	--	--
29.915	298	--	--
29.9347	276	--	--
29.9544	256	--	--
29.9741	280	--	--
29.9938	288	--	--
30.0134	250	--	--
30.0331	271	--	--
30.0528	263	--	--
30.0725	297	--	--
30.0922	236	--	--
30.1119	252	--	--
30.1316	244	--	--
30.1513	262	--	--
30.171	281	--	--
30.1906	298	--	--
30.2103	265	--	--
30.23	271	--	--
30.2497	239	--	--
30.2694	264	--	--
30.2891	242	--	--
30.3088	248	--	--
30.3285	251	--	--
30.3482	255	--	--
30.3678	240	--	--
30.3875	258	--	--
30.4072	247	--	--
30.4269	272	--	--
30.4466	268	--	--
30.4663	246	--	--
30.486	263	--	--
30.5057	273	--	--
30.5254	252	--	--
30.5451	254	--	--
30.5647	253	--	--
30.5844	244	--	--
30.6041	261	--	--
30.6238	246	--	--
30.6435	267	--	--
30.6632	254	--	--
30.6829	232	--	--
30.7026	251	--	--
30.7223	211	--	--
30.7419	246	--	--
30.7616	238	--	--
30.7813	250	--	--
30.801	265	--	--
30.8207	235	--	--
30.8404	242	--	--
30.8601	251	--	--
30.8798	246	--	--
30.8995	228	--	--
30.9191	238	--	--
30.9388	258	--	--
30.9585	233	--	--
30.9782	218	--	--
30.9979	258	--	--
31.0176	230	--	--
31.0373	217	--	--
31.057	235	--	--
31.0767	258	--	--
31.0963	226	--	--
31.116	260	--	--
31.1357	239	--	--
31.1554	247	--	--
31.1751	229	--	--
31.1948	241	--	--
31.2145	238	--	--
31.2342	208	--	--
31.2539	221	--	--
31.2735	246	--	--
31.2932	221	--	--
31.3129	232	--	--
31.3326	218	--	--
31.3523	249	--	--
31.372	224	--	--
31.3917	229	--	--
31.4114	261	--	--
31.4311	268	--	--
31.4507	225	--	--
31.4704	220	--	--
31.4901	229	--	--
31.5098	217	--	--
31.5295	223	--	--
31.5492	234	--	--
31.5689	230	--	--
31.5886	228	--	--
31.6083	227	--	--
31.628	219	--	--
31.6476	230	--	--
31.6673	218	--	--
31.687	228	--	--
31.7067	210	--	--
31.7264	224	--	--
31.7461	212	--	--
31.7658	217	--	--
31.7855	206	--	--
31.8052	202	--	--
31.8248	241	--	--
31.8445	229	--	--
31.8642	222	--	--
31.8839	246	--	--
31.9036	237	--	--
31.9233	200	--	--
31.943	201	--	--
31.9627	227	--	--
31.9824	207	--	--
32.002	211	--	--
32.0217	243	--	--
32.0414	235	--	--
32.0611	255	--	--
32.0808	208	--	--
32.1005	204	--	--
32.1202	238	--	--
32.1399	241	--	--
32.1596	216	--	--
32.1792	230	--	--
32.1989	223	--	--
32.2186	241	--	--
32.2383	201	--	--
32.258	219	--	--
32.2777	200	--	--
32.2974	228	--	--
32.3171	208	--	--
32.3368	205	--	--
32.3564	211	--	--
32.3761	187	--	--
32.3958	225	--	--
32.4155	219	--	--
32.4352	175	--	--
32.4549	228	--	--
32.4746	212	--	--
32.4943	206	--	--
32.514	223	--	--
32.5337	232	--	--
32.5533	184	--	--
32.573	214	--	--
32.5927	240	--	--
32.6124	179	--	--
32.6321	177	--	--
32.6518	241	--	--
32.6715	187	--	--
32.6912	201	--	--
32.7109	195	--	--
32.7305	199	--	--
32.7502	214	--	--
32.7699	193	--	--
32.7896	200	--	--
32.8093	183	--	--
32.829	203	--	--
32.8487	207	--	--
32.8684	205	--	--
32.8881	187	--	--
32.9077	201	--	--
32.9274	197	--	--
32.9471	199	--	--
32.9668	205	--	--
32.9865	193	--	--
33.0062	176	--	--
33.0259	197	--	--
33.0456	187	--	--
33.0653	184	--	--
33.0849	200	--	--
33.1046	180	--	--
33.1243	197	--	--
33.144	190	--	--
33.1637	223	--	--
33.1834	202	--	--
33.2031	206	--	--
33.2228	210	--	--
33.2425	212	--	--
33.2621	199	--	--
33.2818	211	--	--
33.3015	182	--	--
33.3212	202	--	--
33.3409	204	--	--
33.3606	185	--	--
33.3803	187	--	--
33.4	192	--	--
33.4197	191	--	--
33.4393	192	--	--
33.459	178	--	--
33.4787	178	--	--
33.4984	191	--	--
33.5181	206	--	--
33.5378	191	--	--
33.5575	184	--	--
33.5772	185	--	--
33.5969	185	--	--
33.6166	170	--	--
33.6362	226	--	--
33.6559	197	--	--
33.6756	166	--	--
33.6953	208	--	--
33.715	176	--	--
33.7347	209	--	--
33.7544	175	--	--
33.7741	171	--	--
33.7938	194	--	--
33.8134	173	--	--
33.8331	182	--	--
33.8528	150	--	--
33.8725	180	--	--
33.8922	168	--	--
33.9119	176	--	--
33.9316	186	--	--
33.9513	176	--	--
33.971	178	--	--
33.9906	188	--	--
34.0103	196	--	--
34.03	192	--	--
34.0497	186	--	--
34.0694	208	--	--
34.0891	169	--	--
34.1088	181	--	--
34.1285	172	--	--
34.1482	189	--	--
34.1678	196	--	--
34.1875	178	--	--
34.2072	182	--	--
34.2269	175	--	--
34.2466	177	--	--
34.2663	167	--	--
34.286	185	--	--
34.3057	194	--	--
34.3254	193	--	--
34.345	178	--	--
34.3647	191	--	--
34.3844	193	--	--
34.4041	180	--	--
34.4238	174	--	--
34.4435	168	--	--
34.4632	176	--	--
34.4829	161	--	--
34.5026	175	--	--
34.5222	171	--	--
34.5419	178	--	--
34.5616	177	--	--
34.5813	199	--	--
34.601	161	--	--
34.6207	189	--	--
34.6404	169	--	--
34.6601	183	--	--
34.6798	159	--	--
34.6995	169	--	--
34.7191	180	--	--
34.7388	157	--	--
34.7585	183	--	--
34.7782	161	--	--
34.7979	174	--	--
34.8176	172	--	--
34.8373	170	--	--
34.857	160	--	--
34.8767	145	--	--
34.8963	169	--	--
34.916	176	--	--
34.9357	194	--	--
34.9554	174	--	--
34.9751	172	--	--
34.9948	155	--	--
35.0145	157	--	--
35.0342	167	--	--
35.0539	150	--	--
35.0735	171	--	--
35.0932	154	--	--
35.1129	171	--	--
35.1326	171	--	--
35.1523	160	--	--
35.172	186	--	--
35.1917	174	--	--
35.2114	186	--	--
35.2311	174	--	--
35.2507	167	--	--
35.2704	184	--	--
35.2901	174	--	--
35.3098	149	--	--
35.3295	165	--	--
35.3492	178	--	--
35.3689	155	--	--
35.3886	158	--	--
35.4083	183	--	--
35.4279	170	--	--
35.4476	186	--	--
35.4673	162	--	--
35.487	166	--	--
35.5067	172	--	--
35.5264	169	--	--
35.5461	163	--	--
35.5658	162	--	--
35.5855	161	--	--
35.6051	135	--	--
35.6248	155	--	--
35.6445	157	--	--
35.6642	160	--	--
35.6839	156	--	--
35.7036	159	--	--
35.7233	195	--	--
35.743	167	--	--
35.7627	161	--	--
35.7824	159	--	--
35.802	166	--	--
35.8217	153	--	--
35.8414	160	--	--
35.8611	161	--	--
35.8808	141	--	--
35.9005	200	--	--
35.9202	179	--	--
35.9399	142	--	--
35.9596	153	--	--
35.9792	185	--	--
35.9989	157	--	--
36.0186	157	--	--
36.0383	145	--	--
36.058	157	--	--
36.0777	149	--	--
36.0974	147	--	--
36.1171	159	--	--
36.1368	153	--	--
36.1564	147	--	--
36.1761	165	--	--
36.1958	159	--	--
36.2155	145	--	--
36.2352	142	--	--
36.2549	158	--	--
36.2746	167	--	--
36.2943	141	--	--
36.314	168	--	--
36.3336	175	--	--
36.3533	148	--	--
36.373	164	--	--
36.3927	155	--	--
36.4124	147	--	--
36.4321	153	--	--
36.4518	140	--	--
36.4715	161	--	--
36.4912	157	--	--
36.5108	182	--	--
36.5305	144	--	--
36.5502	157	--	--
36.5699	150	--	--
36.5896	139	--	--
36.6093	141	--	--
36.629	148	--	--
36.6487	151	--	--
36.6684	169	--	--
36.6881	146	--	--
36.7077	168	--	--
36.7274	155	--	--
36.7471	142	--	--
36.7668	154	--	--
36.7865	141	--	--
36.8062	142	--	--
36.8259	162	--	--
36.8456	144	--	--
36.8653	136	--	--
36.8849	150	--	--
36.9046	141	--	--
36.9243	177	--	--
36.944	151	--	--
36.9637	150	--	--
36.9834	155	--	--
37.0031	130	--	--
37.0228	117	--	--
37.0425	158	--	--
37.0621	159	--	--
37.0818	140	--	--
37.1015	165	--	--
37.1212	163	--	--
37.1409	140	--	--
37.1606	156	--	--
37.1803	150	--	--
37.2	152	--	--
37.2197	146	--	--
37.2393	148	--	--
37.259	136	--	--
37.2787	151	--	--
37.2984	156	--	--
37.3181	151	--	--
37.3378	133	--	--
37.3575	159	--	--
37.3772	128	--	--
37.3969	137	--	--
37.4165	140	--	--
37.4362	159	--	--
37.4559	134	--	--
37.4756	150	--	--
37.4953	158	--	--
37.515	144	--	--
37.5347	140	--	--
37.5544	147	--	--
37.5741	155	--	--
37.5937	144	--	--
37.6134	165	--	--
37.6331	159	--	--
37.6528	149	--	--
37.6725	148	--	--
37.6922	152	--	--
37.7119	139	--	--
37.7316	155	--	--
37.7513	151	--	--
37.771	148	--	--
37.7906	146	--	--
37.8103	181	--	--
37.83	160	--	--
37.8497	154	--	--
37.8694	142	--	--
37.8891	157	--	--
37.9088	140	--	--
37.9285	145	--	--
37.9482	152	--	--
37.9678	161	--	--
37.9875	148	--	--
38.0072	167	--	--
38.0269	139	--	--
38.0466	143	--	--
38.0663	132	--	--
38.086	144	--	--
38.1057	140	--	--
38.1254	152	--	--
38.145	137	--	--
38.1647	152	--	--
38.1844	169	--	--
38.2041	149	--	--
38.2238	141	--	--
38.2435	165	--	--
38.2632	143	--	--
38.2829	143	--	--
38.3026	143	--	--
38.3222	150	--	--
38.3419	130	--	--
38.3616	147	--	--
38.3813	132	--	--
38.401	142	--	--
38.4207	150	--	--
38.4404	142	--	--
38.4601	126	--	--
38.4798	148	--	--
38.4994	165	--	--
38.5191	136	--	--
38.5388	136	--	--
38.5585	144	--	--
38.5782	147	--	--
38.5979	159	--	--
38.6176	171	--	--
38.6373	133	--	--
38.657	159	--	--
38.6766	148	--	--
38.6963	144	--	--
38.716	140	--	--
38.7357	116	--	--
38.7554	165	--	--
38.7751	141	--	--
38.7948	128	--	--
38.8145	132	--	--
38.8342	147	--	--
38.8539	150	--	--
38.8735	154	--	--
38.8932	136	--	--
38.9129	138	--	--
38.9326	149	--	--
38.9523	156	--	--
38.972	141	--	--
38.9917	156	--	--
39.0114	154	--	--
39.0311	140	--	--
39.0507	127	--	--
39.0704	145	--	--
39.0901	136	--	--
39.1098	143	--	--
39.1295	126	--	--
39.1492	145	--	--
39.1689	134	--	--
39.1886	154	--	--
39.2083	139	--	--
39.2279	131	--	--
39.2476	133	--	--
39.2673	139	--	--
39.287	142	--	--
39.3067	137	--	--
39.3264	149	--	--
39.3461	116	--	--
39.3658	146	--	--
39.3855	151	--	--
39.4051	163	--	--
39.4248	169	--	--
39.4445	145	--	--
39.4642	133	--	--
39.4839	132	--	--
39.5036	149	--	--
39.5233	148	--	--
39.543	138	--	--
39.5627	142	--	--
39.5823	139	--	--
39.602	139	--	--
39.6217	129	--	--
39.6414	159	--	--
39.6611	139	--	--
39.6808	160	--	--
39.7005	143	--	--
39.7202	133	--	--
39.7399	137	--	--
39.7595	144	--	--
39.7792	123	--	--
39.7989	160	--	--
39.8186	159	--	--
39.8383	152	--	--
39.858	151	--	--
39.8777	132	--	--
39.8974	154	--	--
39.9171	155	--	--
39.9368	140	--	--
39.9564	127	--	--
39.9761	128	--	--
39.9958	158	--	--
40.0155	93	--	--
40.0352	168	--	--
40.0549	133	--	--
40.0746	134	--	--
40.0943	156	--	--
40.114	152	--	--
40.1336	139	--	--
40.1533	132	--	--
40.173	146	--	--
40.1927	151	--	--
40.2124	156	--	--
40.2321	134	--	--
40.2518	155	--	--
40.2715	166	--	--
40.2912	138	--	--
40.3108	159	--	--
40.3305	123	--	--
40.3502	139	--	--
40.3699	163	--	--
40.3896	162	--	--
40.4093	151	--	--
40.429	157	--	--
40.4487	145	--	--
40.4684	159	--	--
40.488	165	--	--
40.5077	168	--	--
40.5274	132	--	--
40.5471	137	--	--
40.5668	138	--	--
40.5865	146	--	--
40.6062	138	--	--
40.6259	151	--	--
40.6456	160	--	--
40.6652	138	--	--
40.6849	144	--	--
40.7046	132	--	--
40.7243	133	--	--
40.744	149	--	--
40.7637	143	--	--
40.7834	176	--	--
40.8031	144	--	--
40.8228	138	--	--
40.8425	140	--	--
40.8621	151	--	--
40.8818	167	--	--
40.9015	136	--	--
40.9212	150	--	--
40.9409	142	--	--
40.9606	138	--	--
40.9803	132	--	--
41	142	--	--
41.0197	166	--	--
41.0393	155	--	--
41.059	146	--	--
41.0787	147	--	--
41.0984	145	--	--
41.1181	145	--	--
41.1378	131	--	--
41.1575	171	--	--
41.1772	142	--	--
41.1969	147	--	--
41.2165	160	--	--
41.2362	148	--	--
41.2559	153	--	--
41.2756	132	--	--
41.2953	142	--	--
41.315	146	--	--
41.3347	134	--	--
41.3544	145	--	--
41.3741	164	--	--
41.3937	156	--	--
41.4134	146	--	--
41.4331	137	--	--
41.4528	139	--	--
41.4725	139	--	--
41.4922	153	--	--
41.5119	129	--	--
41.5316	160	--	--
41.5513	162	--	--
41.5709	165	--	--
41.5906	154	--	--
41.6103	144	--	--
41.63	148	--	--
41.6497	155	--	--
41.6694	147	--	--
41.6891	148	--	--
41.7088	138	--	--
41.7285	135	--	--
41.7481	138	--	--
41.7678	151	--	--
41.7875	144	--	--
41.8072	160	--	--
41.8269	143	--	--
41.8466	164	--	--
41.8663	140	--	--
41.886	132	--	--
41.9057	130	--	--
41.9254	137	--	--
41.945	138	--	--
41.9647	147	--	--
41.9844	150	--	--
42.0041	145	--	--
42.0238	133	--	--
42.0435	151	--	--
42.0632	143	--	--
42.0829	157	--	--
42.1026	139	--	--
42.1222	131	--	--
42.1419	153	--	--
42.1616	155	--	--
42.1813	131	--	--
42.201	145	--	--
42.2207	150	--	--
42.2404	155	--	--
42.2601	145	--	--
42.2798	145	--	--
42.2994	131	--	--
42.3191	131	--	--
42.3388	143	--	--
42.3585	132	--	--
42.3782	163	--	--
42.3979	139	--	--
42.4176	142	--	--
42.4373	133	--	--
42.457	152	--	--
42.4766	150	--	--
42.4963	157	--	--
42.516	146	--	--
42.5357	137	--	--
42.5554	171	--	--
42.5751	131	--	--
42.5948	125	--	--
42.6145	131	--	--
42.6342	153	--	--
42.6538	136	--	--
42.6735	155	--	--
42.6932	130	--	--
42.7129	156	--	--
42.7326	134	--	--
42.7523	147	--	--
42.772	145	--	--
42.7917	155	--	--
42.8114	156	--	--
42.831	140	--	--
42.8507	160	--	--
42.8704	136	--	--
42.8901	147	--	--
42.9098	160	--	--
42.9295	160	--	--
42.9492	129	--	--
42.9689	144	--	--
42.9886	161	--	--
43.0083	170	--	--
43.0279	159	--	--
43.0476	163	--	--
43.0673	162	--	--
43.087	142	--	--
43.1067	145	--	--
43.1264	140	--	--
43.1461	144	--	--
43.1658	152	--	--
43.1855	153	--	--
43.2051	133	--	--
43.2248	155	--	--
43.2445	164	--	--
43.2642	159	--	--
43.2839	139	--	--
43.3036	148	--	--
43.3233	160	--	--
43.343	152	--	--
43.3627	120	--	--
43.3823	143	--	--
43.402	143	--	--
43.4217	152	--	--
43.4414	141	--	--
43.4611	152	--	--
43.4808	140	--	--
43.5005	156	--	--
43.5202	139	--	--
43.5399	135	--	--
43.5595	144	--	--
43.5792	157	--	--
43.5989	167	--	--
43.6186	131	--	--
43.6383	151	--	--
43.658	152	--	--
43.6777	152	--	--
43.6974	142	--	--
43.7171	167	--	--
43.7367	132	--	--
43.7564	154	--	--
43.7761	138	--	--
43.7958	148	--	--
43.8155	162	--	--
43.8352	127	--	--
43.8549	127	--	--
43.8746	141	--	--
43.8943	130	--	--
43.9139	136	--	--
43.9336	138	--	--
43.9533	131	--	--
43.973	130	--	--
43.9927	156	--	--
44.0124	138	--	--
44.0321	129	--	--
44.0518	152	--	--
44.0715	135	--	--
44.0912	135	--	--
44.1108	172	--	--
44.1305	122	--	--
44.1502	152	--	--
44.1699	143	--	--
44.1896	129	--	--
44.2093	125	--	--
44.229	154	--	--
44.2487	140	--	--
44.2684	146	--	--
44.288	144	--	--
44.3077	136	--	--
44.3274	149	--	--
44.3471	133	--	--
44.3668	134	--	--
44.3865	150	--	--
44.4062	133	--	--
44.4259	141	--	--
44.4456	150	--	--
44.4652	147	--	--
44.4849	124	--	--
44.5046	139	--	--
44.5243	149	--	--
44.544	142	--	--
44.5637	152	--	--
44.5834	135	--	--
44.6031	140	--	--
44.6228	140	--	--
44.6424	141	--	--
44.6621	131	--	--
44.6818	146	--	--
44.7015	141	--	--
44.7212	144	--	--
44.7409	162	--	--
44.7606	152	--	--
44.7803	150	--	--
44.8	141	--	--
44.8196	136	--	--
44.8393	157	--	--
44.859	145	--	--
44.8787	144	--	--
44.8984	147	--	--
44.9181	128	--	--
44.9378	150	--	--
44.9575	146	--	--
44.9772	136	--	--
44.9969	124	--	--
45.0165	121	--	--
45.0362	141	--	--
45.0559	156	--	--
45.0756	144	--	--
45.0953	103	--	--
45.115	153	--	--
45.1347	142	--	--
45.1544	124	--	--
45.1741	134	--	--
45.1937	136	--	--
45.2134	139	--	--
45.2331	128	--	--
45.2528	157	--	--
45.2725	130	--	--
45.2922	136	--	--
45.3119	127	--	--
45.3316	149	--	--
45.3513	141	--	--
45.3709	119	--	--
45.3906	150	--	--
45.4103	143	--	--
45.43	140	--	--
45.4497	120	--	--
45.4694	136	--	--
45.4891	143	--	--
45.5088	132	--	--
45.5285	135	--	--
45.5481	142	--	--
45.5678	131	--	--
45.5875	126	--	--
45.6072	135	--	--
45.6269	132	--	--
45.6466	150	--	--
45.6663	161	--	--
45.686	118	--	--
45.7057	134	--	--
45.7253	123	--	--
45.745	149	--	--
45.7647	120	--	--
45.7844	127	--	--
45.8041	143	--	--
45.8238	132	--	--
45.8435	139	--	--
45.8632	150	--	--
45.8829	145	--	--
45.9025	121	--	--
45.9222	153	--	--
45.9419	125	--	--
45.9616	145	--	--
45.9813	129	--	--
46.001	134	--	--
46.0207	123	--	--
46.0404	121	--	--
46.0601	122	--	--
46.0798	141	--	--
46.0994	113	--	--
46.1191	128	--	--
46.1388	133	--	--
46.1585	128	--	--
46.1782	115	--	--
46.1979	129	--	--
46.2176	141	--	--
46.2373	137	--	--
46.257	149	--	--
46.2766	127	--	--
46.2963	126	--	--
46.316	123	--	--
46.3357	124	--	--
46.3554	136	--	--
46.3751	124	--	--
46.3948	121	--	--
46.4145	138	--	--
46.4342	132	--	--
46.4538	133	--	--
46.4735	119	--	--
46.4932	127	--	--
46.5129	113	--	--
46.5326	122	--	--
46.5523	134	--	--
46.572	127	--	--
46.5917	120	--	--
46.6114	131	--	--
46.631	128	--	--
46.6507	114	--	--
46.6704	132	--	--
46.6901	103	--	--
46.7098	114	--	--
46.7295	126	--	--
46.7492	138	--	--
46.7689	121	--	--
46.7886	117	--	--
46.8082	124	--	--
46.8279	151	--	--
46.8476	129	--	--
46.8673	114	--	--
46.887	109	--	--
46.9067	123	--	--
46.9264	124	--	--
46.9461	137	--	--
46.9658	110	--	--
46.9854	131	--	--
47.0051	112	--	--
47.0248	106	--	--
47.0445	124	--	--
47.0642	121	--	--
47.0839	133	--	--
47.1036	130	--	--
47.1233	135	--	--
47.143	139	--	--
47.1627	129	--	--
47.1823	111	--	--
47.202	119	--	--
47.2217	135	--	--
47.2414	145	--	--
47.2611	126	--	--
47.2808	109	--	--
47.3005	135	--	--
47.3202	115	--	--
47.3399	134	--	--
47.3595	114	--	--
47.3792	119	--	--
47.3989	127	--	--
47.4186	135	--	--
47.4383	123	--	--
47.458	150	--	--
47.4777	113	--	--
47.4974	128	--	--
47.5171	143	--	--
47.5367	117	--	--
47.5564	110	--	--
47.5761	117	--	--
47.5958	140	--	--
47.6155	124	--	--
47.6352	103	--	--
47.6549	142	--	--
47.6746	111	--	--
47.6943	126	--	--
47.7139	126	--	--
47.7336	128	--	--
47.7533	110	--	--
47.773	121	--	--
47.7927	112	--	--
47.8124	111	--	--
47.8321	110	--	--
47.8518	109	--	--
47.8715	119	--	--
47.8911	120	--	--
47.9108	107	--	--
47.9305	120	--	--
47.9502	115	--	--
47.9699	117	--	--
47.9896	120	--	--
48.0093	111	--	--
48.029	134	--	--
48.0487	126	--	--
48.0683	116	--	--
48.088	93	--	--
48.1077	111	--	--
48.1274	115	--	--
48.1471	118	--	--
48.1668	117	--	--
48.1865	98	--	--
48.2062	126	--	--
48.2259	120	--	--
48.2456	115	--	--
48.2652	114	--	--
48.2849	129	--	--
48.3046	121	--	--
48.3243	111	--	--
48.344	112	--	--
48.3637	113	--	--
48.3834	108	--	--
48.4031	120	--	--
48.4228	124	--	--
48.4424	120	--	--
48.4621	120	--	--
48.4818	115	--	--
48.5015	122	--	--
48.5212	109	--	--
48.5409	115	--	--
48.5606	121	--	--
48.5803	118	--	--
48.6	120	--	--
48.6196	117	--	--
48.6393	101	--	--
48.659	107	--	--
48.6787	120	--	--
48.6984	106	--	--
48.7181	94	--	--
48.7378	125	--	--
48.7575	126	--	--
48.7772	125	--	--
48.7968	108	--	--
48.8165	99	--	--
48.8362	119	--	--
48.8559	117	--	--
48.8756	98	--	--
48.8953	122	--	--
48.915	99	--	--
48.9347	117	--	--
48.9544	106	--	--
48.974	103	--	--
48.9937	115	--	--
49.0134	120	--	--
49.0331	105	--	--
49.0528	120	--	--
49.0725	103	--	--
49.0922	113	--	--
49.1119	127	--	--
49.1316	114	--	--
49.1513	117	--	--
49.1709	108	--	--
49.1906	103	--	--
49.2103	95	--	--
49.23	107	--	--
49.2497	111	--	--
49.2694	114	--	--
49.2891	117	--	--
49.3088	104	--	--
[truncated: 1,559 more rows]

[truncated: 29 more sheets: Supplementary Fig. 9, Supplementary Fig. 10, Supplementary Fig. 11, Supplementary Fig. 12, Supplementary Fig. 13, Supplementary Fig. 14, Supplementary Fig. 15, Supplementary Fig. 16, Supplementary Fig. 17, Supplementary Fig. 18, Supplementary Fig. 19, Supplementary Fig. 20, Supplementary Fig. 21, Supplementary Fig. 22, Supplementary Fig. 23, Supplementary Fig. 24, Supplementary Fig. 25, Supplementary Fig. 26, Supplementary Fig. 27, Supplementary Fig. 28 …]
